# Supplementary material for: Comprehensive Genomic Characterization Between Urothelial Carcinoma Subtypes/Divergent Differentiation (S/DD) and Pure Urothelial Carcinoma Using a Large‐Scale Japanese Genomic Panel Dataset
Source: Int J Urol. 2026 Jun 8;33(6):e70538. doi: 10.1111/iju.70538 (PMC13244187; doi:10.1111/iju.70538)
Supplement: Supplementary file 10 — Table S1: Summary of frequently mutated genes in subtypes/divergent differentiation and pure urothelial carcinoma in C‐CAT database. [file IJU-33-0-s002.xlsx]

## Sheet: Table S1
Table S1. Summary of frequently mutated genes in variant and pure urothelial carcinoma in C-CAT database
Mutation data									CNA data									Rearrangement data
Variant				Pure					Variant				Pure					Variant				Pure
Hugo_ Symbol	Mutated_ Samples	Mutation_Percentage		Hugo_ Symbol	Mutated_ Samples	Mutation_Percentage			Hugo_ Symbol	Mutated_ Samples	Mutation_Percentage		Hugo_ Symbol	Mutated_ Samples	Mutation_Percentage			Hugo_ Symbol	Mutated_ Samples	Mutation_Percentage		Hugo_ Symbol	Mutated_ Samples	Mutation_Percentage
TP53	157	71.69		TP53	643	60.38			CDKN2A	45	27.78		CDKN2A	355	43.03			MYC	3	8.33		FGFR3-TACC3	40	13.11
TERT	101	46.12		TERT	514	48.26			CDKN2B	44	27.16		CDKN2B	333	40.36			STK11	2	5.56		TACC3-FGFR3	15	4.92
KMT2D	70	31.96		KMT2D	444	41.69			MTAP	37	22.84		MTAP	273	33.09			FGFR2	2	5.56		FGFR3	11	3.61
RB1	54	24.66		KDM6A	240	22.54			CCND1	26	16.05		CCND1	175	21.21			CDKN2A	2	5.56		CDKN2A	10	3.28
PIK3CA	41	18.72		ARID1A	220	20.66			RICTOR	24	14.81		FGF19	158	19.15			FGFR3-TACC3	2	5.56		ERBB2	9	2.95
NOTCH3	39	17.81		NOTCH3	175	16.43			MYC	23	14.2		FGF4	146	17.7			MYCL	2	5.56		NSD2	8	2.62
ATM	38	17.35		FGFR3	168	15.77			FGF19	23	14.2		FGF3	143	17.33			RARA	1	2.78		CCND1	8	2.62
ARID1A	37	16.89		PIK3CA	167	15.68			FGF4	22	13.58		MDM2	129	15.64			NSD3	1	2.78		MDM2	8	2.62
KDM6A	32	14.61		ATM	162	15.21			MCL1	21	12.96		ERBB2	126	15.27			NT5C2	1	2.78		ROS1	7	2.3
KMT2A	30	13.7		NOTCH1	159	14.93			FGF3	21	12.96		PPARG	110	13.33			PARP1	1	2.78		FGFR1	7	2.3
NOTCH1	29	13.24		SPEN	152	14.27			ERBB2	20	12.35		GATA3	95	11.52			POLE	1	2.78		NF1	7	2.3
ERBB2	28	12.79		LTK	146	13.71			RB1	16	9.88		SDHC	94	11.39			PRKCI	1	2.78		RB1	7	2.3
STK11	26	11.87		TSC1	138	12.96			SDHA	16	9.88		RAF1	87	10.55			RAD21	1	2.78		KMT2D	6	1.97
LTK	25	11.42		EP300	133	12.49			SDHC	15	9.26		SDHA	84	10.18			TACC3-FGFR3	1	2.78		RAF1	6	1.97
MTOR	23	10.5		BRCA2	130	12.21			MDM2	14	8.64		TBX3	79	9.58			STAT3	1	2.78		PBRM1	6	1.97
ERBB3	22	10.05		CREBBP	124	11.64			RAD21	14	8.64		NSD3	79	9.58			RET	1	2.78		CDK12	6	1.97
CREBBP	22	10.05		ERBB2	120	11.27			FGF10	14	8.64		DDR2	79	9.58			NOTCH2-PRKCA	1	2.78		EGFR	5	1.64
SPEN	21	9.59		RB1	117	10.99			MYCL	13	8.02		CCNE1	77	9.33			TMPRSS2	1	2.78		SPEN	5	1.64
BRCA2	21	9.59		ERBB3	111	10.42			DDR2	13	8.02		MCL1	77	9.33			RNF43	1	2.78		ARID1A	5	1.64
TSC1	21	9.59		ROS1	108	10.14			NSD3	13	8.02		FGFR1	69	8.36			SMAD4	1	2.78		CREBBP	5	1.64
FGFR3	20	9.13		APC	101	9.48			ZNF703	12	7.41		ZNF703	69	8.36			SMARCA4	1	2.78		RARA	4	1.31
EP300	20	9.13		DNMT3A	96	9.01			FGFR1	10	6.17		RICTOR	61	7.39			RB1	1	2.78		DDR1	4	1.31
BRCA1	20	9.13		NF1	92	8.64			PPARG	9	5.56		MYC	57	6.91			BRD4-NOTCH3	1	2.78		FGFR2	4	1.31
FANCA	19	8.68		KMT2A	91	8.54			CCNE1	9	5.56		FGF10	54	6.55			NFE2L2	1	2.78		FLT3	4	1.31
FBXW7	19	8.68		FANCA	91	8.54			KRAS	8	4.94		BCL2L1	51	6.18			CCND1	1	2.78		EWSR1	4	1.31
ROS1	18	8.22		TSC2	89	8.36			PTEN	8	4.94		MYCL	50	6.06			CCND3	1	2.78		NOTCH3	4	1.31
APC	18	8.22		PTCH1	89	8.36			FLT1	8	4.94		EGFR	46	5.58			CDK12	1	2.78		BCR	4	1.31
CDKN2A	18	8.22		STAG2	89	8.36			BRCA2	8	4.94		CEBPA	44	5.33			CDKN1A	1	2.78		TP53	4	1.31
SETD2	18	8.22		STK11	89	8.36			FLT3	8	4.94		CDK4	43	5.21			CREBBP	1	2.78		ZNF217	4	1.31
MAP3K1	17	7.76		CIC	89	8.36			CDK12	8	4.94		CDK12	42	5.09			CTNNA1	1	2.78		NSD3	4	1.31
GNAS	17	7.76		CHEK2	88	8.26			SOX2	7	4.32		ASXL1	42	5.09			FGF4	1	2.78		MTOR	4	1.31
CTNNA1	16	7.31		SETD2	88	8.26			CDK8	7	4.32		VHL	38	4.61			FGFR1	1	2.78		MEN1	4	1.31
RNF43	16	7.31		BRAF	86	8.08			KLHL6	7	4.32		AKT2	37	4.48			FGGY-JAK1	1	2.78		BRCA1	4	1.31
PTCH1	16	7.31		TET2	83	7.79			GNA13	7	4.32		NBN	34	4.12			GNAS	1	2.78		SDHC	3	0.98
CDKN1A	16	7.31		SMARCA4	82	7.7			NBN	7	4.32		RB1	30	3.64			KDM6A	1	2.78		FGF4	3	0.98
SMARCA4	16	7.31		BRCA1	82	7.7			PRKAR1A	7	4.32		GNA13	29	3.52			KEAP1	1	2.78		MTAP	3	0.98
TBX3	16	7.31		CDKN1A	78	7.32			CD79B	6	3.7		PTPN11	27	3.27			KMT2D	1	2.78		TSC2	3	0.98
MET	16	7.31		GNAS	77	7.23			RAF1	6	3.7		CRKL	26	3.15			LIMK2-BCR	1	2.78		EP300	3	0.98
NSD2	15	6.85		MSH3	72	6.76			IRS2	6	3.7		RAD21	26	3.15			MPL	1	2.78		STAG2	3	0.98
KRAS	15	6.85		MTOR	72	6.76			NOTCH3	6	3.7		KDM6A	25	3.03			MTAP	1	2.78		STK11	3	0.98
DOT1L	15	6.85		ALK	72	6.76			RAD52	5	3.09		ZNF217	23	2.79			TP53	1	2.78		DDR2	3	0.98
MSH3	15	6.85		KEL	70	6.57			JUN	5	3.09		BRIP1	23	2.79							PRKCI	3	0.98
CDH1	15	6.85		ATR	70	6.57			JAK2	5	3.09		NF2	23	2.79							TNFRSF14	3	0.98
MSH2	15	6.85		CDK12	69	6.48			GATA3	5	3.09		CD22	23	2.79							GATA3	3	0.98
CDK12	15	6.85		NOTCH2	68	6.38			PIK3CA	5	3.09		KEAP1	22	2.67							TERT	3	0.98
BRIP1	14	6.39		CARD11	67	6.29			FGF14	5	3.09		RAD52	22	2.67							MCL1	3	0.98
POLE	14	6.39		ASXL1	67	6.29			BRD4	5	3.09		TERC	21	2.55							FLCN	2	0.66
PALB2	14	6.39		PALB2	66	6.2			PRKCI	5	3.09		KRAS	21	2.55							SDHA	2	0.66
ATRX	14	6.39		ATRX	66	6.2			TERC	5	3.09		KDM5A	21	2.55							INPP4B	2	0.66
ASXL1	14	6.39		MSH6	64	6.01			ERCC4	4	2.47		MET	20	2.42							RAD21	2	0.66
NFE2L2	13	5.94		NTRK1	64	6.01			CDK6	4	2.47		PRDM1	20	2.42							FBXW7	2	0.66
NF1	13	5.94		RICTOR	64	6.01			KDM5A	4	2.47		SOX2	20	2.42							FGF19	2	0.66
CIC	12	5.48		CDH1	63	5.92			KDM5C	4	2.47		NOTCH2	19	2.3							RICTOR	2	0.66
ATR	12	5.48		PBRM1	62	5.82			CDH1	4	2.47		CUL4A	18	2.18							RAD52	2	0.66
NOTCH2	12	5.48		MAP3K1	61	5.73			LYN	4	2.47		PIK3CA	18	2.18							KDM6A	2	0.66
DIS3	12	5.48		DOT1L	60	5.63			MAP2K4	4	2.47		FGFR3	18	2.18							NTRK1	2	0.66
KDM5A	12	5.48		EGFR	59	5.54			MAP3K13	4	2.47		RAD51C	17	2.06							MYCL	2	0.66
SMAD4	12	5.48		BAP1	58	5.45			ASXL1	4	2.47		EMSY	17	2.06							GNA11	2	0.66
KIT	11	5.02		IRS2	57	5.35			TP53	4	2.47		EPHA3	17	2.06							PIK3R1	2	0.66
DAXX	11	5.02		RNF43	56	5.26			CEBPA	4	2.47		PRKCI	17	2.06							MET	2	0.66
NTRK3	11	5.02		NTRK3	55	5.16			FGF12	4	2.47		SRC	17	2.06							PIK3C2B	2	0.66
DNMT3A	11	5.02		DIS3	55	5.16			BCL2L1	4	2.47		RAC1	16	1.94							IRF2	2	0.66
KEL	11	5.02		GATA3	55	5.16			CD22	4	2.47		CD79B	16	1.94							GNAS	2	0.66
CARD11	11	5.02		IKBKE	54	5.07			BRIP1	4	2.47		KLHL6	16	1.94							EZH2	2	0.66
MUTYH	11	5.02		DAXX	54	5.07			ERBB3	4	2.47		IRS2	16	1.94							CD274	2	0.66
AXL	11	5.02		MST1R	54	5.07			DIS3	4	2.47		BCL6	16	1.94							BRCA2	2	0.66
CBL	11	5.02		MET	54	5.07			BCL6	4	2.47		FGF12	15	1.82							CDH1	2	0.66
EPHB1	10	4.57		PIK3C2G	54	5.07			PALB2	4	2.47		CCND3	15	1.82							BRD4	2	0.66
PIK3C2G	10	4.57		MUTYH	53	4.98			NFKBIA	4	2.47		MYCN	15	1.82							BCL2L1	2	0.66
CHEK2	10	4.57		POLE	53	4.98			NKX2-1	4	2.47		HSD3B1	14	1.7							TSC1	2	0.66
EPHA3	10	4.57		HRAS	53	4.98			NTRK1	4	2.47		REL	14	1.7							CD79A	2	0.66
TSC2	10	4.57		KDM5A	53	4.98			TEK	3	1.85		PTEN	14	1.7							BRIP1	2	0.66
ALK	10	4.57		BRIP1	53	4.98			CDK4	3	1.85		MAP3K13	14	1.7							CUL4A	2	0.66
NTRK1	10	4.57		RET	52	4.88			PTPN11	3	1.85		MAPK1	14	1.7							DNMT3A	2	0.66
PARP3	9	4.11		KIT	51	4.79			PDCD1LG2	3	1.85		FGF14	14	1.7							BAP1	2	0.66
ZNF217	9	4.11		MAP3K13	50	4.69			TBX3	3	1.85		AXL	14	1.7							DOT1L	2	0.66
IRS2	9	4.11		MSH2	48	4.51			MAPK1	3	1.85		NF1	14	1.7							VEGFA	2	0.66
RET	9	4.11		NSD2	48	4.51			AKT2	3	1.85		NSD2	14	1.7							ATM	2	0.66
KEAP1	9	4.11		TGFBR2	47	4.41			RAD51B	3	1.85		TEK	14	1.7							SMARCB1	2	0.66
CDKN1B	9	4.11		FLT1	47	4.41			CCND2	3	1.85		NTRK1	13	1.58							SDHB	2	0.66
ERCC4	9	4.11		RAD51D	47	4.41			NF1	3	1.85		CBFB	13	1.58							ERBB4	2	0.66
PBRM1	9	4.11		CDKN2A	46	4.32			CCND3	3	1.85		CD79A	13	1.58							SMARCA4	2	0.66
CD22	9	4.11		CD22	44	4.13			CD274	3	1.85		CIC	12	1.45							CCNE1	2	0.66
PTPRO	9	4.11		NFE2L2	43	4.04			RAD51D	3	1.85		CDH1	12	1.45							APC	2	0.66
NF2	8	3.65		PIK3C2B	43	4.04			GRM3	3	1.85		PPP2R1A	12	1.45							CCND3	2	0.66
NBN	8	3.65		MED12	42	3.94			MPL	3	1.85		PIK3C2G	12	1.45							BRAF	2	0.66
FLT3	8	3.65		PDGFRB	42	3.94			CRKL	3	1.85		JAK2	11	1.33							PIK3C2G	1	0.33
KDR	8	3.65		POLD1	42	3.94			EGFR	3	1.85		PDCD1LG2	11	1.33							TNFAIP3	1	0.33
ERBB4	8	3.65		JAK3	41	3.85			FGF23	3	1.85		RNF43	11	1.33							PLEKHH3-ERBB2	1	0.33
TET2	8	3.65		KRAS	41	3.85			EMSY	3	1.85		CD274	11	1.33							TMPRSS2-ERG	1	0.33
AXIN1	8	3.65		PARP3	41	3.85			SGK1	3	1.85		VEGFA	11	1.33							PDCD1LG2	1	0.33
CUL3	8	3.65		FLT3	41	3.85			FGF6	3	1.85		FLT3	11	1.33							PDGFRB	1	0.33
PDGFRB	8	3.65		CTNNA1	41	3.85			EED	3	1.85		HNF1A	11	1.33							PDGFRA	1	0.33
RAD54L	8	3.65		BRD4	40	3.76			CUL4A	3	1.85		CDK6	10	1.21							PPARG	1	0.33
RPTOR	8	3.65		TBX3	40	3.76			SMARCA4	3	1.85		IKZF1	10	1.21							PALB2	1	0.33
RBM10	8	3.65		MLH1	40	3.76			SRC	3	1.85		SMARCA4	10	1.21							NUP210-RAF1	1	0.33
RAD51D	8	3.65		FBXW7	39	3.66			SMAD4	3	1.85		SMAD2	10	1.21							NTRK1-TMEM132D	1	0.33
FANCG	7	3.2		GATA6	38	3.57			EPHB4	3	1.85		SMARCB1	10	1.21							VHL	1	0.33
FANCC	7	3.2		EMSY	38	3.57			MUTYH	2	1.23		GNAS	10	1.21							WFS1-NOTCH2	1	0.33
MST1R	7	3.2		BCORL1	37	3.47			NF2	2	1.23		FLT1	10	1.21							WT1	1	0.33
GRM3	7	3.2		EPHB1	37	3.47			WT1	2	1.23		STAG2	10	1.21							XPO1	1	0.33
EGFR	7	3.2		PTEN	36	3.38			XPO1	2	1.23		ERBB3	10	1.21							POLE	1	0.33
GABRA6	7	3.2		SMO	35	3.29			MYCN	2	1.23		CTCF	10	1.21							NOTCH2	1	0.33
TGFBR2	7	3.2		FGFR2	35	3.29			AR	2	1.23		TP53	10	1.21							PPP2R1A	1	0.33
IRF2	7	3.2		KEAP1	35	3.29			RPTOR	2	1.23		FGFR2	10	1.21							PPP2R2A	1	0.33
BAP1	7	3.2		PRDM1	35	3.29			RAC1	2	1.23		PIM1	10	1.21							RNF213-NRG1	1	0.33
PARP2	7	3.2		MAP2K2	34	3.19			NOTCH2	2	1.23		AURKA	9	1.09							SETD2	1	0.33
BCORL1	7	3.2		RPTOR	34	3.19			BCOR	2	1.23		RAD51B	9	1.09							SF3B1	1	0.33
GATA3	7	3.2		AR	34	3.19			DDR1	2	1.23		ARAF	9	1.09							SGK1	1	0.33
RICTOR	7	3.2		FANCG	34	3.19			PTPRO	2	1.23		KMT2D	9	1.09							SMAD2	1	0.33
PTEN	7	3.2		PTPRO	33	3.1			PIK3C2B	2	1.23		BRCA2	9	1.09							RET	1	0.33
PRKCI	7	3.2		BCOR	33	3.1			PIK3C2G	2	1.23		PALB2	9	1.09							REL	1	0.33
ABL1	7	3.2		NBN	32	3			PIM1	2	1.23		BRAF	9	1.09							RBM10	1	0.33
MAP3K13	7	3.2		ERCC4	32	3			CARD11	2	1.23		CDKN1B	9	1.09							SRC	1	0.33
FGFR4	6	2.74		GNA13	31	2.91			PRDM1	2	1.23		SOX9	9	1.09							RARA-EYS	1	0.33
GATA6	6	2.74		ZNF217	31	2.91			HDAC1	2	1.23		MYD88	9	1.09							RARA-ERBB2	1	0.33
JAK3	6	2.74		FANCL	30	2.82			VHL	2	1.23		PRKAR1A	9	1.09							RAF1-NUP210	1	0.33
MED12	6	2.74		AXIN1	30	2.82			MET	2	1.23		CCND2	8	0.97							TACC2-FGFR2	1	0.33
IKBKE	6	2.74		SF3B1	30	2.82			VEGFA	2	1.23		LYN	8	0.97							TBX3	1	0.33
FGFR1	6	2.74		IGF1R	30	2.82			ROS1	2	1.23		TGFBR2	8	0.97							TERC	1	0.33
HRAS	6	2.74		FUBP1	30	2.82			HSD3B1	2	1.23		RBM10	8	0.97							TMEM132D-NTRK1	1	0.33
PDGFRA	6	2.74		MPL	30	2.82			RNF43	2	1.23		FGF6	8	0.97							RAD54L	1	0.33
MERTK	6	2.74		ERBB4	29	2.72			CDKN1A	2	1.23		FANCG	8	0.97							TMPRSS2	1	0.33
CSF1R	6	2.74		AXL	29	2.72			JAK1	2	1.23		KEL	8	0.97							RAD51B	1	0.33
SDHA	6	2.74		EPHA3	29	2.72			GATA6	2	1.23		KDM5C	8	0.97							PTPRO	1	0.33
BRAF	6	2.74		JAK2	29	2.72			CDKN1B	2	1.23		CARD11	8	0.97							PTEN	1	0.33
SNCAIP	6	2.74		FGFR4	29	2.72			TIPARP	2	1.23		FGF23	8	0.97							PRKN	1	0.33
PPARG	6	2.74		CSF3R	29	2.72			TNFAIP3	2	1.23		GRM3	8	0.97							PRKD1-BRAF	1	0.33
POLD1	6	2.74		HGF	29	2.72			CSF3R	2	1.23		PMS2	7	0.85							ABL1	1	0.33
PMS2	6	2.74		NF2	28	2.63			MEN1	2	1.23		TSC1	7	0.85							JAK3	1	0.33
PIK3C2B	6	2.74		KDR	28	2.63			RBM10	2	1.23		BCL2L2	7	0.85							NOTCH1	1	0.33
HGF	6	2.74		RBM10	28	2.63			REL	2	1.23		NFE2L2	7	0.85							FGF3	1	0.33
DDR2	6	2.74		NSD3	28	2.63			FGFR2	2	1.23		XPO1	7	0.85							CUL3	1	0.33
MYCL	6	2.74		VEGFA	28	2.63			MEF2B	2	1.23		HGF	7	0.85							EED	1	0.33
SYK	6	2.74		PIK3CB	28	2.63			ATM	2	1.23		U2AF1	7	0.85							EMSY	1	0.33
VEGFA	6	2.74		MERTK	27	2.54			RARA	2	1.23		CDC73	7	0.85							EPHA3	1	0.33
BARD1	6	2.74		PDGFRA	27	2.54			ARAF	2	1.23		CDK8	7	0.85							EPHB1	1	0.33
SMARCB1	5	2.28		PIK3R1	27	2.54			CDKN2C	2	1.23		EED	7	0.85							ERBB2-PLEKHH3	1	0.33
STAG2	5	2.28		CTNNB1	27	2.54			SPOP	1	0.62		FGFR4	7	0.85							ERCC4	1	0.33
JAK1	5	2.28		CBL	27	2.54			TGFBR2	1	0.62		PIK3CB	6	0.73							ERG	1	0.33
U2AF1	5	2.28		ABL1	27	2.54			RAD54L	1	0.62		ERRFI1	6	0.73							ERRFI1	1	0.33
SMO	5	2.28		GABRA6	26	2.44			TNFRSF14	1	0.62		EZH2	6	0.73							ESR1	1	0.33
PRDM1	5	2.28		U2AF1	26	2.44			TSC2	1	0.62		DIS3	6	0.73							ETV5	1	0.33
SF3B1	5	2.28		CSF1R	26	2.44			PRKN	1	0.62		ATM	6	0.73							ETV6	1	0.33
RAD51B	5	2.28		TEK	26	2.44			SOX9	1	0.62		CTNNB1	6	0.73							EWSR1-WT1	1	0.33
MKNK1	5	2.28		PPARG	26	2.44			ZNF217	1	0.62		RARA	6	0.73							EYS-RARA	1	0.33
NSD3	5	2.28		AMER1	26	2.44			SMARCB1	1	0.62		NFKBIA	6	0.73							FANCA	1	0.33
MSH6	5	2.28		BCL6	26	2.44			STAG2	1	0.62		PBRM1	6	0.73							CTNNA1	1	0.33
MAF	5	2.28		PARP1	25	2.35			RET	1	0.62		MITF	6	0.73							CHEK2	1	0.33
MLH1	5	2.28		TYRO3	25	2.35			SHKBP1	1	0.62		TNFRSF14	6	0.73							CDKN2C	1	0.33
KMT2C	5	2.28		IDH2	25	2.35			ADGRA2	1	0.62		MLH1	6	0.73							ATRX	1	0.33
ZNF703	5	2.28		GATA4	25	2.35			PMS2	1	0.62		MPL	6	0.73							AKT1	1	0.33
AMER1	5	2.28		EPHB4	25	2.35			BTG2	1	0.62		MEN1	5	0.61							AKT3	1	0.33
BRD4	5	2.28		DDR1	24	2.25			EPHA3	1	0.62		MYEOV	5	0.61							ALK	1	0.33
AKT1	5	2.28		CUL3	24	2.25			DNMT3A	1	0.62		MEF2B	5	0.61							AMER1	1	0.33
CASP8	5	2.28		CEBPA	24	2.25			CTNNB1	1	0.62		DNMT3A	5	0.61							ARAF	1	0.33
CEBPA	4	1.83		RAD54L	24	2.25			CTNNA1	1	0.62		STAT3	5	0.61							ATR	1	0.33
FGFR2	4	1.83		INPP4B	23	2.16			CTCF	1	0.62		EPHB4	5	0.61							BARD1	1	0.33
NFKBIA	4	1.83		MAF	23	2.16			CREBBP	1	0.62		TIPARP	5	0.61							CDKN2B	1	0.33
EMSY	4	1.83		RAD51C	23	2.16			CD79A	1	0.62		BCORL1	5	0.61							BRAF-MKRN1	1	0.33
FUBP1	4	1.83		EZH2	22	2.07			CBFB	1	0.62		MRE11	5	0.61							BTG2	1	0.33
CDKN2B	4	1.83		MITF	22	2.07			BTK	1	0.62		CDKN1A	5	0.61							CARD11	1	0.33
FOXL2	4	1.83		FANCC	22	2.07			BRAF	1	0.62		CALR	5	0.61							CBFB	1	0.33
KLHL6	4	1.83		CASP8	22	2.07			PDGFRA	1	0.62		ERG	5	0.61							CDC73	1	0.33
PIK3R1	4	1.83		SNCAIP	22	2.07			BCORL1	1	0.62		TNFAIP3	5	0.61							CDKN1A	1	0.33
JAK2	4	1.83		MRE11	22	2.07			BCL2L2	1	0.62		NRAS	5	0.61							FANCG	1	0.33
FLT1	4	1.83		NKX2-1	22	2.07			BCL2	1	0.62		SETD2	5	0.61							FGFR2-CCDC6	1	0.33
FGF23	4	1.83		MYCN	22	2.07			AURKB	1	0.62		CDKN2C	5	0.61							NFE2L2	1	0.33
HDAC1	4	1.83		TIPARP	21	1.97			AURKA	1	0.62		NTRK3	5	0.61							FGFR2-TACC2	1	0.33
AURKB	4	1.83		MEN1	21	1.97			ATRX	1	0.62		SGK1	5	0.61							JUN	1	0.33
PDK1	4	1.83		JAK1	21	1.97			APC	1	0.62		NKX2-1	5	0.61							KDM5A	1	0.33
PTPN11	4	1.83		RAD52	21	1.97			ALOX12B	1	0.62		MST1R	5	0.61							KLHL6	1	0.33
MAPK1	4	1.83		MDM2	21	1.97			ALK	1	0.62		AR	5	0.61							KMT2A	1	0.33
NTRK2	4	1.83		KDM5C	21	1.97			ERG	1	0.62		ARFRP1	5	0.61							KMT2A-VWA8	1	0.33
BCL6	4	1.83		NTRK2	21	1.97			EZH2	1	0.62		FANCA	5	0.61							MAP2K2	1	0.33
TEK	4	1.83		MYCL	20	1.88			FANCG	1	0.62		MSH6	5	0.61							MED12	1	0.33
HNF1A	4	1.83		FGFR1	20	1.88			FANCL	1	0.62		SPOP	5	0.61							MET-TFG	1	0.33
REL	4	1.83		PRKCI	20	1.88			PARP2	1	0.62		ATR	4	0.48							MKNK1	1	0.33
HSD3B1	4	1.83		RAD21	20	1.88			NFE2L2	1	0.62		BCOR	4	0.48							MSH2	1	0.33
MYC	4	1.83		MYC	20	1.88			MYEOV	1	0.62		ATRX	4	0.48							MSH3	1	0.33
MRE11	4	1.83		ESR1	19	1.78			MRE11	1	0.62		CHEK2	4	0.48							MYB	1	0.33
SDHD	4	1.83		HSD3B1	19	1.78			MKNK1	1	0.62		ID3	4	0.48							MYC-IGH	1	0.33
RAD52	4	1.83		BARD1	19	1.78			MITF	1	0.62		STK11	4	0.48							NBN	1	0.33
CCND1	4	1.83		IKZF1	19	1.78			MED12	1	0.62		MSH2	4	0.48							NF2	1	0.33
IKZF1	4	1.83		SMARCB1	19	1.78			MDM4	1	0.62		POLD1	4	0.48							ADCY9-CREBBP	1	0.33
XPO1	4	1.83		WT1	19	1.78			MAP3K1	1	0.62		IGF1R	4	0.48							JAK1	1	0.33
MCL1	4	1.83		ARAF	19	1.78			MAF	1	0.62		SF3B1	4	0.48							IRS2	1	0.33
MDM2	4	1.83		IDH1	18	1.69			KIT	1	0.62		RPTOR	4	0.48							FLT1	1	0.33
BCOR	4	1.83		DDR2	18	1.69			KEL	1	0.62		JAK1	4	0.48							FGFR3-ADD1	1	0.33
LRP1B	4	1.83		SDHA	18	1.69			KEAP1	1	0.62		PTPRO	4	0.48							FGFR3-GRB2	1	0.33
DDR1	3	1.37		PRKN	18	1.69			AKT1	1	0.62		PARP2	4	0.48							FGFR3-NOL4	1	0.33
CHEK1	3	1.37		PARP2	18	1.69			IGF1R	1	0.62		JUN	4	0.48							FGFR3-TNIP2	1	0.33
STAT3	3	1.37		IRF2	18	1.69			HGF	1	0.62		RET	4	0.48							FH	1	0.33
SOX9	3	1.37		PTPN11	18	1.69			GNAQ	1	0.62		FANCL	4	0.48							FLI1-EWSR1	1	0.33
AR	3	1.37		CUL4A	17	1.6			FH	1	0.62		PDK1	4	0.48							GSDMA-RARA	1	0.33
ERRFI1	3	1.37		PAX5	17	1.6			FAS	1	0.62		BTG2	4	0.48							IRF4	1	0.33
ESR1	3	1.37		HNF1A	17	1.6			KDM6A	1	0.62		MAP2K4	4	0.48							GSK3B	1	0.33
EPHB4	3	1.37		FGF3	17	1.6							AKT1	4	0.48							IGH-MYC	1	0.33
PIK3CB	3	1.37		FGF23	17	1.6							BRD4	4	0.48							IGL-CDK6	1	0.33
CYP17A1	3	1.37		MKNK1	17	1.6							RAD51D	4	0.48							IGL-NOTCH3	1	0.33
PRKN	3	1.37		CCND1	17	1.6							XRCC2	4	0.48							IKZF1	1	0.33
BTK	3	1.37		KLHL6	16	1.5							PARP1	3	0.36							IKZF2-ERBB4	1	0.33
CALR	3	1.37		XPO1	16	1.5							PARP3	3	0.36							ZNF703	1	0.33
RAF1	3	1.37		ZNF703	16	1.5							PAX5	3	0.36
CCND2	3	1.37		FLCN	16	1.5							SMO	3	0.36
RAD21	3	1.37		GID4	15	1.41							NOTCH1	3	0.36
SGK1	3	1.37		CALR	15	1.41							MTOR	3	0.36
CD70	3	1.37		ERRFI1	15	1.41							WT1	3	0.36
PRKAR1A	3	1.37		ERG	15	1.41							APC	3	0.36
PARP1	3	1.37		PDK1	15	1.41							BCL2	3	0.36
SMAD2	3	1.37		PMS2	15	1.41							BTG1	3	0.36
MTAP	3	1.37		AKT1	15	1.41							BTK	3	0.36
CSF3R	3	1.37		REL	14	1.31							CSF3R	3	0.36
AURKA	3	1.37		SOX9	14	1.31							E2F3	3	0.36
CTNNB1	3	1.37		CTCF	14	1.31							EPHB1	3	0.36
PAX5	3	1.37		NRAS	14	1.31							ERBB4	3	0.36
CXCR4	3	1.37		NT5C2	14	1.31							ERCC4	3	0.36
TENT5C	3	1.37		STAT3	14	1.31							FANCC	3	0.36
SUFU	3	1.37		FH	14	1.31							FH	3	0.36
MAP2K2	3	1.37		CCNE1	14	1.31							GATA4	3	0.36
IDH2	3	1.37		RAD51	14	1.31							SMAD4	3	0.36
FANCL	3	1.37		GRM3	14	1.31							GSK3B	3	0.36
ACVR1B	3	1.37		SMAD4	13	1.22							INPP4B	3	0.36
IGF1R	3	1.37		MDM4	13	1.22							JAK3	3	0.36
INPP4B	3	1.37		ALOX12B	13	1.22							MAF	3	0.36
GNA13	3	1.37		FOXL2	13	1.22							MED12	3	0.36
AKT2	3	1.37		PDCD1	13	1.22							POLE	3	0.36
MGA	3	1.37		CD79A	12	1.13							PTCH1	2	0.24
FLCN	3	1.37		PDCD1LG2	12	1.13							TET2	2	0.24
MITF	3	1.37		RAF1	12	1.13							SDHD	2	0.24
FGF6	3	1.37		BTK	12	1.13							KIT	2	0.24
KDM5C	3	1.37		MCL1	12	1.13							GID4	2	0.24
MPL	3	1.37		JUN	12	1.13							MSH3	2	0.24
GID4	3	1.37		CDK8	12	1.13							FRS2	2	0.24
GATA4	3	1.37		GSK3B	12	1.13							FUBP1	2	0.24
RAD51	2	0.91		CDC73	11	1.03							FAS	2	0.24
TNFRSF14	2	0.91		CDKN1B	11	1.03							H3F3A	2	0.24
RAC1	2	0.91		SMAD2	11	1.03							IRF2	2	0.24
TNFAIP3	2	0.91		CCND2	11	1.03							CHEK1	2	0.24
PDCD1LG2	2	0.91		TENT5C	11	1.03							KLF6	2	0.24
MAP2K4	2	0.91		ARFRP1	11	1.03							BAP1	2	0.24
PIM1	2	0.91		TNFAIP3	11	1.03							AXIN1	2	0.24
WT1	2	0.91		RAD51B	10	0.94							MERTK	2	0.24
CCNE1	2	0.91		MAP2K1	10	0.94							FBXW7	2	0.24
PTPRD	2	0.91		SRC	10	0.94							PIK3C2B	2	0.24
PPP2R1A	2	0.91		LRP1B	10	0.94							PAK5	2	0.24
PPP2R2A	2	0.91		SYK	10	0.94							ACVR1B	2	0.24
CDK4	2	0.91		CD274	10	0.94							NOTCH3	2	0.24
VHL	2	0.91		BTG2	10	0.94							PDGFRA	2	0.24
CDC73	2	0.91		ACVR1B	9	0.85							AKT3	2	0.24
SETDB1	2	0.91		CD70	9	0.85							AMER1	1	0.12
CD79A	2	0.91		SGK1	9	0.85							EP300	1	0.12
NRAS	2	0.91		FGF19	9	0.85							STN1	1	0.12
FGF12	2	0.91		CDK4	9	0.85							DOT1L	1	0.12
NKX2-1	2	0.91		SDHD	9	0.85							EIF4A2	1	0.12
AKT3	2	0.91		SOX2	9	0.85							YAP1	1	0.12
ARFRP1	2	0.91		SDHB	9	0.85							ESR1	1	0.12
FGF10	2	0.91		CBFB	9	0.85							SYK	1	0.12
GSK3B	2	0.91		XRCC2	9	0.85							SPTA1	1	0.12
ID3	2	0.91		MAPK1	9	0.85							ETV1	1	0.12
MYCN	2	0.91		IRF4	9	0.85							ZMYND11	1	0.12
NPM1	2	0.91		RAC1	8	0.75							SUFU	1	0.12
ALMS1	2	0.91		PPP2R2A	8	0.75							DDR1	1	0.12
IDH1	2	0.91		MTAP	8	0.75							DNAJB1	1	0.12
SPOP	2	0.91		SOCS1	8	0.75							CXCR4	1	0.12
FAS	2	0.91		AURKB	8	0.75							TERF2	1	0.12
MEF2B	2	0.91		FGF12	8	0.75							CREBBP	1	0.12
MDM4	2	0.91		RARA	8	0.75							AIP	1	0.12
HERC2	2	0.91		CHEK1	8	0.75							CD70	1	0.12
TIPARP	2	0.91		VHL	8	0.75							SOCS1	1	0.12
GNAQ	2	0.91		SUFU	8	0.75							BRCA1	1	0.12
SEC23B	1	0.46		QKI	7	0.66							ALK	1	0.12
XIAP	1	0.46		PPP2R1A	7	0.66							ALOX12B	1	0.12
ABL2	1	0.46		PRKAR1A	7	0.66							TSC2	1	0.12
BCR	1	0.46		GNAQ	7	0.66							AURKB	1	0.12
ACD	1	0.46		BCL2L1	7	0.66							CBL	1	0.12
SETBP1	1	0.46		FGF6	7	0.66							PNRC1	1	0.12
XRCC2	1	0.46		SPOP	7	0.66							SNCAIP	1	0.12
SESN1	1	0.46		EED	7	0.66							MUTYH	1	0.12
ALOX12B	1	0.46		GNA11	7	0.66							ACTN4	1	0.12
BBC3	1	0.46		MYD88	7	0.66							KLF5	1	0.12
SHKBP1	1	0.46		NFKBIA	7	0.66							LTK	1	0.12
SOX17	1	0.46		CYP17A1	7	0.66							MAP2K2	1	0.12
TET1	1	0.46		CDKN2B	7	0.66							RAD54L	1	0.12
TCF7L2	1	0.46		BTG1	7	0.66							MKNK1	1	0.12
BTG1	1	0.46		NPM1	6	0.56							QKI	1	0.12
STAT4	1	0.46		CCND3	6	0.56							FLCN	1	0.12
TIAM1	1	0.46		FGF14	6	0.56							PCBP1	1	0.12
ARID2	1	0.46		CDKN2C	6	0.56							PTPRB	1	0.12
SRC	1	0.46		IGF2R	6	0.56							PDCD1	1	0.12
SPTA1	1	0.46		KMT2C	6	0.56							PDYN	1	0.12
ASPM	1	0.46		FGF4	6	0.56							PRKN	1	0.12
SOX2	1	0.46		FGF10	6	0.56							PGR	1	0.12
TMPRSS2	1	0.46		SDHC	5	0.47							KDR	1	0.12
SLIT2	1	0.46		CRKL	5	0.47							KAT6A	1	0.12
SOCS1	1	0.46		PTPRT	5	0.47							IRF4	1	0.12
ATP4A	1	0.46		CD79B	5	0.47							ROS1	1	0.12
TP53BP1	1	0.46		P2RY8	5	0.47							RPS20	1	0.12
TRRAP	1	0.46		MEF2B	5	0.47							RRAGC	1	0.12
TTK	1	0.46		ELF3	5	0.47							IKBKE	1	0.12
SMARCA1	1	0.46		PRKDC	5	0.47							SDHB	1	0.12
TYRO3	1	0.46		MAP2K4	5	0.47							IDH2	1	0.12
BCL2L2	1	0.46		FAS	5	0.47							IDH1	1	0.12
ACTN4	1	0.46		TNFRSF14	5	0.47							SEC23B	1	0.12
USP8	1	0.46		PIM1	5	0.47							SETBP1	1	0.12
RPL22	1	0.46		CFTR	4	0.38							HRAS	1	0.12
H3C4	1	0.46		AKT2	4	0.38							SETDB1	1	0.12
BTG2	1	0.46		AKT3	4	0.38							GNAQ	1	0.12
BUB1B	1	0.46		TRRAP	4	0.38							PLCB4	1	0.12
NCOR1	1	0.46		ARID1B	4	0.38							GATA6	1	0.12
MYD88	1	0.46		MAP3K4	4	0.38							ABL1	1	0.12
ETV4	1	0.46		CDK6	4	0.38
ETV6	1	0.46		AURKA	4	0.38
EZH2	1	0.46		H3C2	3	0.28
FANCM	1	0.46		NOTCH4	3	0.28
FGF14	1	0.46		HERC2	3	0.28
FGF19	1	0.46		PREX2	3	0.28
MEN1	1	0.46		PSIP1	3	0.28
FGF3	1	0.46		BUB1B	3	0.28
MALT1	1	0.46		H3F3A	3	0.28
LZTR1	1	0.46		PDE4DIP	3	0.28
LYN	1	0.46		SETBP1	3	0.28
FH	1	0.46		EPHB2	3	0.28
LMO1	1	0.46		RANBP2	3	0.28
LATS1	1	0.46		CXCR4	3	0.28
FHIT	1	0.46		ASPM	3	0.28
FLNA	1	0.46		ZFHX3	3	0.28
KLHL5	1	0.46		IL7R	3	0.28
FLT4	1	0.46		GRIN2A	3	0.28
FRS2	1	0.46		RHOA	3	0.28
GATA2	1	0.46		TAF1	3	0.28
JMJD1C	1	0.46		ACTN4	3	0.28
GLI2	1	0.46		JMJD1C	3	0.28
GNA11	1	0.46		LYN	3	0.28
IRF4	1	0.46		ARID2	3	0.28
IL10	1	0.46		SLX4	3	0.28
IGF2R	1	0.46		SLIT2	3	0.28
GRIN2A	1	0.46		ARHGAP35	2	0.19
ERG	1	0.46		RAD54B	2	0.19
ERCC2	1	0.46		TIAM1	2	0.19
EED	1	0.46		TOP2A	2	0.19
PINK1	1	0.46		TP63	2	0.19
RBM15	1	0.46		XPO5	2	0.19
CBFB	1	0.46		PIK3R2	2	0.19
RAD51C	1	0.46		ABL2	2	0.19
RAD50	1	0.46		PLK2	2	0.19
QKI	1	0.46		ATF7IP	2	0.19
PTPRU	1	0.46		ASXL2	2	0.19
PTPRT	1	0.46		RXRA	2	0.19
PTPRS	1	0.46		BMPR1A	2	0.19
PTPRB	1	0.46		RBM15	2	0.19
PRKDC	1	0.46		GTF2I	2	0.19
PREX2	1	0.46		BLM	2	0.19
CDK6	1	0.46		BCR	2	0.19
CDKN2C	1	0.46		BCL2	2	0.19
CHD4	1	0.46		PTPRS	2	0.19
DROSHA	1	0.46		SPTA1	2	0.19
COL22A1	1	0.46		CARM1	2	0.19
CTCF	1	0.46		CASP10	2	0.19
PDE4DIP	1	0.46		CASR	2	0.19
PDCD1	1	0.46		SESN2	2	0.19
CUL4A	1	0.46		ATP1A1	2	0.19
P2RY8	1	0.46		SOS1	2	0.19
NUF2	1	0.46		FMN2	2	0.19
DICER1	1	0.46		ABCB4	2	0.19
NT5C2	1	0.46		PGR	2	0.19
DLG2	1	0.46		NRG1	2	0.19
DNAJB1	1	0.46		KAT6A	2	0.19
NSD1	1	0.46		MYEOV	2	0.19
NOTCH4	1	0.46		FAT1	2	0.19
ABCB4	1	0.46		FANCM	2	0.19
				HAX1	2	0.19
				COL22A1	2	0.19
				FANCD2	2	0.19
				ERCC2	2	0.19
				MAPK3	2	0.19
				COPS3	2	0.19
				LATS1	2	0.19
				DDX3X	2	0.19
				CYSLTR2	2	0.19
				CSDE1	2	0.19
				KMT2B	2	0.19
				KMT5A	2	0.19
				EPHA5	2	0.19
				MALT1	2	0.19
				FOXP1	2	0.19
				HSP90AA1	2	0.19
				IRS1	2	0.19
				MGA	2	0.19
				ID3	2	0.19
				PCBP1	2	0.19
				FAT3	2	0.19
				DNMT3B	2	0.19
				DNAJB1	2	0.19
				H3C3	2	0.19
				DLG2	2	0.19
				SMAD3	1	0.09
				GAB1	1	0.09
				KNSTRN	1	0.09
				ERCC5	1	0.09
				AXIN2	1	0.09
				STK19	1	0.09
				ENO1	1	0.09
				LZTR1	1	0.09
				GALNT14	1	0.09
				EPHA2	1	0.09
				MDC1	1	0.09
				SRSF2	1	0.09
				MAD1L1	1	0.09
				MAGI2	1	0.09
				SPRED1	1	0.09
				MCC	1	0.09
				MAX	1	0.09
				TAP2	1	0.09
				ANKRD11	1	0.09
				TBL1XR1	1	0.09
				TTK	1	0.09
				IGF2	1	0.09
				ZMYM3	1	0.09
				XRCC3	1	0.09
				INHBA	1	0.09
				INSR	1	0.09
				XPA	1	0.09
				WWTR1	1	0.09
				ADGRA2	1	0.09
				USP22	1	0.09
				UPF1	1	0.09
				UGT1A1	1	0.09
				AGO2	1	0.09
				GLI2	1	0.09
				TSHR	1	0.09
				ERF	1	0.09
				KCNJ5	1	0.09
				TRIP13	1	0.09
				TP53BP1	1	0.09
				ALMS1	1	0.09
				FANCE	1	0.09
				ETV4	1	0.09
				ETV1	1	0.09
				KLF4	1	0.09
				THAP12	1	0.09
				EIF4E	1	0.09
				TGFBR1	1	0.09
				FOXO1	1	0.09
				HOXB13	1	0.09
				FPR1	1	0.09
				SEC23B	1	0.09
				E2F3	1	0.09
				PAK3	1	0.09
				NSD1	1	0.09
				H1-2	1	0.09
				PTPRJ	1	0.09
				PTPN12	1	0.09
				COP1	1	0.09
				PTK2	1	0.09
				NTHL1	1	0.09
				PRSS1	1	0.09
				CHUK	1	0.09
				CHD4	1	0.09
				ODC1	1	0.09
				OGG1	1	0.09
				OPCML	1	0.09
				PRDM14	1	0.09
				CHD2	1	0.09
				CACNA1D	1	0.09
				PALLD	1	0.09
				H3C12	1	0.09
				POT1	1	0.09
				POLQ	1	0.09
				POLH	1	0.09
				PARN	1	0.09
				CEP57	1	0.09
				H3C13	1	0.09
				FOXA1	1	0.09
				H3C8	1	0.09
				GLI1	1	0.09
				PDGFRL	1	0.09
				PIK3CG	1	0.09
				PIK3CD	1	0.09
				HDAC1	1	0.09
				RAD50	1	0.09
				SHKBP1	1	0.09
				DICER1	1	0.09
				DUSP4	1	0.09
				BACH1	1	0.09
				BAX	1	0.09
				CDC42	1	0.09
				DNMT1	1	0.09
				MLH3	1	0.09
				BBC3	1	0.09
				DLC1	1	0.09
				RPL22	1	0.09
				DKC1	1	0.09
				ROBO1	1	0.09
				RNF6	1	0.09
				BCL2L2	1	0.09
				RINT1	1	0.09
				DDX41	1	0.09
				CRACD	1	0.09
				RHEB	1	0.09
				RGS7	1	0.09
				RFWD3	1	0.09
				MSI2	1	0.09
				GPC3	1	0.09
				DCC	1	0.09
				RASA1	1	0.09
				CUL4B	1	0.09
				CTR9	1	0.09
				NCOA3	1	0.09
				NCOR1	1	0.09
				CTC1	1	0.09
				CACNA1A	1	0.09
				CRLF2	1	0.09
				PMS1	1	0.09
