# Supplementary material for: Comprehensive Genomic Characterization Between Urothelial Carcinoma Subtypes/Divergent Differentiation (S/DD) and Pure Urothelial Carcinoma Using a Large‐Scale Japanese Genomic Panel Dataset
Source: Int J Urol. 2026 Jun 8;33(6):e70538. doi: 10.1111/iju.70538 (PMC13244187; doi:10.1111/iju.70538)
Supplement: Supplementary file 11 — Table S2: Summary of frequently mutated genes in subtypes/divergent differentiation and pure urothelial carcinoma in MSK2022 database. [file IJU-33-0-s003.xlsx]

## Sheet: Table S2
Table S2. Summary of frequently mutated genes in variant and pure urothelial carcinoma in MSK2022 database
Mutation data									CNA data									Rearrangement data
Variant				Pure					Variant				Pure					Variant				Pure
Hugo_ Symbol	Mutated_ Samples	Mutation_Percentage		Hugo_ Symbol	Mutated_ Samples	Mutation_Percentage			Hugo_ Symbol	Mutated_ Samples	Mutation_Percentage		Hugo_ Symbol	Mutated_ Samples	Mutation_Percentage			Hugo_ Symbol	Mutated_ Samples	Mutation_Percentage		Hugo_ Symbol	Mutated_ Samples	Mutation_Percentage
TP53	26	76.47		TERT	1155	72.96			CDKN2A	5	20.83		CDKN2Ap14ARF	281	27.58			CCND1	2	16.67		FGFR3	49	14.2
TERT	21	61.76		TP53	748	47.25			CDKN2Ap14ARF	5	20.83		CDKN2A	279	27.38			MTAP	2	16.67		TACC3	35	10.14
KMT2D	10	29.41		KDM6A	471	29.75			CDKN2Ap16INK4A	5	20.83		CDKN2Ap16INK4A	278	27.28			DICER1	2	16.67		ELF3	12	3.48
RB1	9	26.47		ARID1A	459	29			CDKN2B	5	20.83		CDKN2B	273	26.79			DLGAP5	2	16.67		EP300	9	2.61
PIK3CA	5	14.71		KMT2D	348	21.98			E2F3	5	20.83		CCND1	168	16.49			RB1	2	16.67		TERT	8	2.32
KMT2C	5	14.71		FGFR3	346	21.86			SOCS1	4	16.67		MDM2	159	15.6			MIR1297	2	16.67		KDM6A	8	2.32
TEK	5	14.71		PIK3CA	311	19.65			FGF4	3	12.5		FGF19	151	14.82			AKT3	1	8.33		ARID1A	8	2.32
ATR	5	14.71		RB1	254	16.05			FGF19	3	12.5		FGF4	145	14.23			ALK	1	8.33		ERBB2	8	2.32
CDH1	4	11.76		ERBB2	196	12.38			FGF3	3	12.5		FGF3	139	13.64			CDH1	1	8.33		FOXA1	7	2.03
DICER1	4	11.76		CREBBP	194	12.26			CCND1	3	12.5		E2F3	130	12.76			DUSP4	1	8.33		SPEN	7	2.03
CDKN1A	4	11.76		ATM	181	11.43			PRKD1	3	12.5		ERBB2	119	11.68			CREBBP	1	8.33		CREBBP	7	2.03
CDKN2A	4	11.76		KMT2C	178	11.24			MYC	3	12.5		SDHC	98	9.62			CFAP99	1	8.33		ARID2	7	2.03
SMARCA4	4	11.76		CDKN1A	177	11.18			RB1	3	12.5		MCL1	72	7.07			MET	1	8.33		ALK	7	2.03
KDM6A	4	11.76		FAT1	173	10.93			DUSP4	2	8.33		CDK12	68	6.67			ID3	1	8.33		TP53	6	1.74
NTRK1	3	8.82		EP300	173	10.93			MYCL1	2	8.33		RAF1	66	6.48			FOXN2	1	8.33		ETV6	6	1.74
PIK3C2G	3	8.82		ERBB3	165	10.42			JUN	2	8.33		PPARG	66	6.48			NCOR1	1	8.33		NTRK1	6	1.74
NF1	3	8.82		TSC1	164	10.36			MAP3K13	2	8.33		TERT	65	6.38			PRKD1	1	8.33		ANKRD11	6	1.74
ERCC5	3	8.82		STAG2	163	10.3			KDM5A	2	8.33		GATA3	65	6.38			PTPRT	1	8.33		NSD2	5	1.45
FBXW7	3	8.82		ELF3	162	10.23			GRIN2A	2	8.33		DDR2	64	6.28			RAD52	1	8.33		DNMT1	4	1.16
ERBB3	3	8.82		ERCC2	162	10.23			FLCN	2	8.33		CCNE1	63	6.18			SDCCAG8	1	8.33		TMPRSS2	4	1.16
ARID1A	3	8.82		KMT2A	146	9.22			ID3	2	8.33		FGFR1	54	5.3							MALT1	4	1.16
BRCA1	3	8.82		RBM10	133	8.4			NKX3-1	2	8.33		SDHA	51	5							RBM10	4	1.16
BLM	3	8.82		BRCA2	123	7.77			CD274	2	8.33		AKT2	44	4.32							RB1	4	1.16
SOX9	3	8.82		SMARCA4	117	7.39			DCUN1D1	2	8.33		MYC	44	4.32							PBRM1	4	1.16
CASP8	2	5.88		SPEN	114	7.2			CRKL	2	8.33		TBX3	43	4.22							NUF2	4	1.16
PALB2	2	5.88		FBXW7	113	7.14			ARID5B	2	8.33		RB1	41	4.02							TNIP2	4	1.16
PREX2	2	5.88		NF1	107	6.76			NKX2-1	2	8.33		HIST2H3C	39	3.83							NF1	4	1.16
PTPRD	2	5.88		MGA	105	6.63			PIK3CA	2	8.33		NUF2	38	3.73							SLAMF6	4	1.16
PIK3R1	2	5.88		ZFHX3	103	6.51			RAD52	2	8.33		HIST2H3D	36	3.53							TSC1	4	1.16
RBM10	2	5.88		APC	101	6.38			RECQL4	2	8.33		WHSC1L1	31	3.04							TRAP1	4	1.16
ROS1	2	5.88		ATR	100	6.32			WHSC1L1	2	8.33		FGFR3	30	2.94							CDK12	4	1.16
PTEN	2	5.88		PTPRT	100	6.32			RRAGC	2	8.33		CRLF2	29	2.85							TGFBR1	4	1.16
MTOR	2	5.88		NCOR1	99	6.25			SOX2	2	8.33		MYCL1	28	2.75							RUNX1	4	1.16
RICTOR	2	5.88		ARID1B	96	6.06			YES1	2	8.33		NKX3-1	27	2.65							CDKN2A	3	0.87
TP53BP1	2	5.88		NSD1	96	6.06			FGFR1	2	8.33		IL7R	27	2.65							MAP2K1	3	0.87
SF3B1	2	5.88		BRCA1	95	6			AKT1	1	4.17		KMT2B	26	2.55							COL15A1	3	0.87
UPF1	2	5.88		ARID2	92	5.81			ATR	1	4.17		BCL2L1	26	2.55							MDC1	3	0.87
DNMT3A	2	5.88		SF3B1	89	5.62			AGO2	1	4.17		RICTOR	25	2.45							MDM2	3	0.87
ATRX	2	5.88		ANKRD11	83	5.24			B2M	1	4.17		SOCS1	25	2.45							MET	3	0.87
AURKB	2	5.88		NOTCH3	83	5.24			BCL2L1	1	4.17		EGFR	24	2.36							NF2	3	0.87
CARD11	2	5.88		ATRX	80	5.05			BCL6	1	4.17		GRIN2A	24	2.36							NOTCH2	3	0.87
ARID2	2	5.88		RHOA	80	5.05			ASXL1	1	4.17		PTPRD	24	2.36							NSD3	3	0.87
LATS1	2	5.88		CDKN2A	78	4.93			ERBB2	1	4.17		DNMT3B	24	2.36							PIK3R3	3	0.87
NFE2L2	2	5.88		NOTCH4	78	4.93			EIF4A2	1	4.17		ASXL1	24	2.36							APC	3	0.87
MYD88	2	5.88		SETD2	78	4.93			EGFR	1	4.17		RAD21	24	2.36							KMT2A	3	0.87
CTCF	2	5.88		PTPRD	75	4.74			DNMT3B	1	4.17		CDK4	23	2.26							ATF6	3	0.87
NOTCH4	2	5.88		CDK12	73	4.61			CTNNB1	1	4.17		CYSLTR2	21	2.06							ATM	3	0.87
NOTCH1	2	5.88		ASXL2	72	4.55			CSF3R	1	4.17		DUSP4	21	2.06							RPS6KB2	3	0.87
MDM2	2	5.88		NOTCH1	72	4.55			CDKN1B	1	4.17		FOXA1	20	1.96							SLX4	3	0.87
GRIN2A	2	5.88		FOXA1	70	4.42			CCND2	1	4.17		AGO2	20	1.96							TBK1	3	0.87
FOXP1	2	5.88		MDC1	70	4.42			H3F3C	1	4.17		CD274	19	1.86							ZFHX3	3	0.87
EP300	2	5.88		BAP1	69	4.36			GATA3	1	4.17		PDCD1	18	1.77							BRAF	3	0.87
H3F3C	2	5.88		TET2	68	4.3			FOXL2	1	4.17		RECQL4	18	1.77							BRD4	3	0.87
DNMT1	2	5.88		KMT2B	67	4.23			FOXP1	1	4.17		JAK2	18	1.77							FGFR1	3	0.87
ERCC2	2	5.88		PBRM1	66	4.17			ERCC3	1	4.17		TEK	18	1.77							ATR	3	0.87
CREBBP	2	5.88		POLE	65	4.11			ERCC4	1	4.17		ELF3	17	1.67							ERCC5	2	0.58
ARID5B	1	2.94		RXRA	65	4.11			ETV6	1	4.17		PAX5	17	1.67							CIC	2	0.58
CD79A	1	2.94		ALK	65	4.11			FAT1	1	4.17		CCND3	17	1.67							LINC00581	2	0.58
BRD4	1	2.94		KRAS	64	4.04			MYD88	1	4.17		YES1	17	1.67							TP53BP1	2	0.58
BRIP1	1	2.94		GRIN2A	63	3.98			MPL	1	4.17		VHL	17	1.67							EWSR1	2	0.58
BRCA2	1	2.94		FANCA	63	3.98			MITF	1	4.17		PTPRT	17	1.67							GUSBP1	2	0.58
BCL2L1	1	2.94		MTOR	62	3.92			MLH1	1	4.17		PAK1	17	1.67							H3C12	2	0.58
AXIN2	1	2.94		GATA3	61	3.85			MAPK1	1	4.17		INPPL1	16	1.57							ARID1B	2	0.58
BCOR	1	2.94		CDH1	61	3.85			KDM6A	1	4.17		VEGFA	16	1.57							CTDSP2	2	0.58
ASXL1	1	2.94		LATS1	61	3.85			KRAS	1	4.17		DROSHA	16	1.57							GAA	2	0.58
ARID1B	1	2.94		RUNX1	60	3.79			LZTR1	1	4.17		NBN	16	1.57							HCAR2	2	0.58
AR	1	2.94		NOTCH2	60	3.79			INPP4A	1	4.17		CRKL	16	1.57							CARD11	2	0.58
ALK	1	2.94		SLX4	59	3.73			IRF4	1	4.17		PTEN	16	1.57							KMT2B	2	0.58
ANKRD11	1	2.94		PREX2	59	3.73			JAK2	1	4.17		WT1	16	1.57							BAP1	2	0.58
ERG	1	2.94		PLCG2	58	3.66			FOXA1	1	4.17		PRDM1	15	1.47							GRB7	2	0.58
FAT1	1	2.94		TET1	57	3.6			PIK3CB	1	4.17		PDCD1LG2	15	1.47							NOTCH4	2	0.58
FAM175A	1	2.94		MED12	57	3.6			PIK3C2G	1	4.17		MTAP	15	1.47							CDH1	2	0.58
KMT2A	1	2.94		TSC2	56	3.54			PDCD1LG2	1	4.17		FAT1	15	1.47							KMT2D	2	0.58
INSR	1	2.94		EPHA3	56	3.54			NFKBIA	1	4.17		WHSC1	14	1.37							IRS1	2	0.58
INPPL1	1	2.94		DOT1L	55	3.47			RAF1	1	4.17		IRF4	14	1.37							CCDC149	2	0.58
INHBA	1	2.94		KDR	55	3.47			PPARG	1	4.17		YAP1	14	1.37							FGFR2	2	0.58
HIST1H3C	1	2.94		DICER1	55	3.47			PPP4R2	1	4.17		RPS6KB2	14	1.37							PIK3CA	2	0.58
HIST1H2BD	1	2.94		EPHB1	54	3.41			PRKCI	1	4.17		RARA	14	1.37							MSH3	2	0.58
GLI1	1	2.94		ASXL1	54	3.41			NF2	1	4.17		DNMT1	13	1.28							PLK2	2	0.58
FGFR2	1	2.94		CIC	53	3.35			SETD2	1	4.17		NF2	13	1.28							PPARG	2	0.58
GATA2	1	2.94		PTPRS	53	3.35			SHQ1	1	4.17		RIT1	13	1.28							PTPRN2	2	0.58
EPHB1	1	2.94		KDM5A	53	3.35			RYBP	1	4.17		SUZ12	13	1.28							PTPRS	2	0.58
ERBB2	1	2.94		CUL3	53	3.35			STK40	1	4.17		NCOA3	13	1.28							NAALADL2	2	0.58
ELF3	1	2.94		KDM5C	52	3.28			SMAD4	1	4.17		MAPK1	13	1.28							RAD51C	2	0.58
EPHA7	1	2.94		CTNNB1	51	3.22			SUFU	1	4.17		NTRK1	13	1.28							RASA1	2	0.58
DROSHA	1	2.94		TP53BP1	51	3.22			TCF7L2	1	4.17		TP53	12	1.18							NKX3	2	0.58
DNAJB1	1	2.94		TBX3	51	3.22			VEGFA	1	4.17		BIRC3	12	1.18							CAPZB	2	0.58
CHEK2	1	2.94		MET	51	3.22			TP63	1	4.17		SOX17	12	1.18							RECQL4	2	0.58
CYSLTR2	1	2.94		ROS1	50	3.16			WWTR1	1	4.17		KEAP1	12	1.18							REL	2	0.58
NSD1	1	2.94		RICTOR	50	3.16			ZFHX3	1	4.17		CD79B	12	1.18							RER1	2	0.58
NOTCH3	1	2.94		NCOA3	50	3.16							TGFBR1	12	1.18							RET	2	0.58
NCOA3	1	2.94		PIK3C2G	49	3.1							KRAS	11	1.08							ROS1	2	0.58
NBN	1	2.94		INSR	49	3.1							ARID5B	11	1.08							NBN	2	0.58
MST1	1	2.94		TGFBR1	49	3.1							CREBBP	11	1.08							HNF1A	2	0.58
MSH6	1	2.94		BLM	49	3.1							NOTCH2	11	1.08							SGOL2	2	0.58
MUTYH	1	2.94		PTEN	48	3.03							RFWD2	11	1.08							RAD21	2	0.58
MYCL	1	2.94		NFE2L2	48	3.03							PTPN11	11	1.08							E2F3	2	0.58
MSH2	1	2.94		NTRK3	48	3.03							CEBPA	11	1.08							NEGR1	2	0.58
MRE11A	1	2.94		CHEK2	48	3.03							LYN	11	1.08							SMARCA4	2	0.58
MAP3K13	1	2.94		BRD4	48	3.03							FLCN	11	1.08							KMT2C	2	0.58
MALT1	1	2.94		EGFR	48	3.03							KDM6A	11	1.08							BLM	2	0.58
MDC1	1	2.94		IGF1R	48	3.03							IRS2	10	0.98							EED	2	0.58
MED12	1	2.94		IRS2	47	2.97							SMARCB1	10	0.98							TCF3	2	0.58
MET	1	2.94		CTCF	47	2.97							STAG2	10	0.98							FAT1	2	0.58
MLH1	1	2.94		BRAF	47	2.97							TCEB1	10	0.98							FANCA	2	0.58
IRS1	1	2.94		IRS1	46	2.91							SH2D1A	10	0.98							ERCC2	2	0.58
KDM5C	1	2.94		FLT1	46	2.91							MYCN	10	0.98							DCLK2	2	0.58
JAK3	1	2.94		TP63	45	2.84							INPP4A	10	0.98							GLI1	2	0.58
KRAS	1	2.94		PALB2	45	2.84							MAPK3	10	0.98							SHQ1	2	0.58
PIK3CB	1	2.94		FOXP1	45	2.84							REL	10	0.98							ECH1	1	0.29
PAK7	1	2.94		NF2	45	2.84							CDKN1B	10	0.98							EGFL7	1	0.29
PARK2	1	2.94		BCOR	44	2.78							PREX2	10	0.98							EIF4A2	1	0.29
PRKAR1A	1	2.94		CASP8	44	2.78							MPL	10	0.98							EPB41L3	1	0.29
PRDM1	1	2.94		ERBB4	43	2.72							PPM1D	10	0.98							EPHA3	1	0.29
PPP2R1A	1	2.94		PPARG	43	2.72							EIF1AX	10	0.98							EPHB1	1	0.29
POLE	1	2.94		AR	43	2.72							CDH1	9	0.88							ERBB4	1	0.29
PMS2	1	2.94		EPHA5	43	2.72							RRAGC	9	0.88							ERCC6L2	1	0.29
PHOX2B	1	2.94		NUP93	43	2.72							SH2B3	9	0.88							ERRFI1	1	0.29
NUF2	1	2.94		GLI1	43	2.72							ARID1A	9	0.88							EXOC3L2	1	0.29
NTRK3	1	2.94		PTCH1	42	2.65							KDM5A	9	0.88							EZH2	1	0.29
NTRK2	1	2.94		RAD50	42	2.65							ID3	9	0.88							FAM117B	1	0.29
RNF43	1	2.94		HRAS	42	2.65							EGFL7	9	0.88							FAM173B	1	0.29
REL	1	2.94		MSH6	42	2.65							PPP2R1A	9	0.88							FAM178B	1	0.29
RASA1	1	2.94		RET	42	2.65							RAD52	9	0.88							FAM19A2	1	0.29
RECQL4	1	2.94		JAK1	41	2.59							NKX2-1	9	0.88							FAM222B	1	0.29
PRKCI	1	2.94		PDGFRA	41	2.59							RET	9	0.88							FBXW11	1	0.29
RAD50	1	2.94		RECQL4	41	2.59							HRAS	9	0.88							FCER1G	1	0.29
RAD52	1	2.94		WHSC1L1	40	2.53							SLX4	8	0.79							FCHSD2	1	0.29
RAF1	1	2.94		JAK3	40	2.53							AXL	8	0.79							FGFR4	1	0.29
SLX4	1	2.94		PRKD1	39	2.46							SRC	8	0.79							FLT1	1	0.29
SH2B3	1	2.94		CARD11	39	2.46							NF1	8	0.79							FLT3	1	0.29
SMAD4	1	2.94		PDGFRB	39	2.46							NOTCH1	8	0.79							FOXN2	1	0.29
RPTOR	1	2.94		JAK2	38	2.4							PGR	8	0.79							FOXP1	1	0.29
SETD2	1	2.94		MST1R	38	2.4							PIM1	8	0.79							FRAT2	1	0.29
SETD8	1	2.94		RPTOR	38	2.4							PRDM14	8	0.79							GAREM	1	0.29
RXRA	1	2.94		CDK8	38	2.4							CIC	8	0.79							GBE1	1	0.29
RUNX1	1	2.94		KIT	38	2.4							RAD51B	8	0.79							GDNF-AS1	1	0.29
STAG2	1	2.94		MLL2	38	2.4							PTCH1	8	0.79							GLOD4	1	0.29
SRC	1	2.94		MSH2	37	2.34							BRIP1	8	0.79							GLYATL1	1	0.29
SPOP	1	2.94		FLT4	37	2.34							ERF	8	0.79							GNAS	1	0.29
SMARCE1	1	2.94		PIK3CB	37	2.34							ERCC4	8	0.79							GPS2	1	0.29
SMAD2	1	2.94		DAXX	37	2.34							ERCC2	8	0.79							GRIN2B	1	0.29
TET1	1	2.94		PIK3R1	36	2.27							ETV1	8	0.79							GSPT1	1	0.29
STAT5B	1	2.94		PGR	36	2.27							FGFR4	8	0.79							H3C2	1	0.29
SUZ12	1	2.94		BRIP1	36	2.27							IGF2	8	0.79							HCN1	1	0.29
TMPRSS2	1	2.94		FLT3	35	2.21							FOXP1	8	0.79							HIST2H3D	1	0.29
TGFBR2	1	2.94		ARID5B	35	2.21							XPO1	7	0.69							HIVEP3	1	0.29
TRAF2	1	2.94		HIST1H3B	35	2.21							BRCA2	7	0.69							HRNR	1	0.29
TP63	1	2.94		PMS1	35	2.21							SESN1	7	0.69							HSD17B12	1	0.29
TSC1	1	2.94		DNMT1	34	2.15							INSR	7	0.69							IKZF2	1	0.29
TSC2	1	2.94		SRSF2	34	2.15							TRAF2	7	0.69							INA	1	0.29
USP8	1	2.94		UPF1	34	2.15							RBM10	7	0.69							INPP4A	1	0.29
ZRSR2	1	2.94		POLD1	34	2.15							CD79A	7	0.69							INPPL1	1	0.29
				SOS1	34	2.15							CHEK2	7	0.69							IQSEC1	1	0.29
				AXIN2	33	2.08							CTCF	7	0.69							IRS2	1	0.29
				PARP1	33	2.08							HIST1H3A	7	0.69							JADE3	1	0.29
				PMS2	33	2.08							HIST1H3B	7	0.69							JAK3	1	0.29
				U2AF1	33	2.08							FBXW7	7	0.69							JAKMIP1	1	0.29
				RNF43	33	2.08							GLI1	7	0.69							JARID2	1	0.29
				DROSHA	33	2.08							ZFHX3	7	0.69							KCNJ2	1	0.29
				RASA1	33	2.08							AXIN2	6	0.59							KCNU1	1	0.29
				INPP4B	33	2.08							GNAS	6	0.59							KCTD12	1	0.29
				DIS3	33	2.08							CDC42	6	0.59							KCTD16	1	0.29
				IKZF1	32	2.02							BRD4	6	0.59							KDM5A	1	0.29
				TCF7L2	32	2.02							SMARCA4	6	0.59							KDR	1	0.29
				MLH1	32	2.02							HIST1H3C	6	0.59							KIF5A	1	0.29
				GPS2	31	1.96							MAX	6	0.59							KIT	1	0.29
				ETV6	31	1.96							MEN1	6	0.59							LETM1	1	0.29
				NTRK2	31	1.96							EP300	6	0.59							LETM2	1	0.29
				PIK3CG	31	1.96							RAC2	6	0.59							LINC00598	1	0.29
				RAD21	31	1.96							SF3B1	6	0.59							LINC00882	1	0.29
				ERRFI1	31	1.96							RXRA	6	0.59							LINC01060	1	0.29
				SMAD4	30	1.9							HIST1H1C	6	0.59							LINC01194	1	0.29
				ERCC4	30	1.9							FGFR2	6	0.59							LINC01309	1	0.29
				INPPL1	30	1.9							EPHA5	6	0.59							LINC01452	1	0.29
				DDR2	30	1.9							HIST1H3I	6	0.59							LINC01518	1	0.29
				DNMT3A	30	1.9							FOXO1	6	0.59							ACTN4	1	0.29
				AMER1	30	1.9							HIST1H3H	6	0.59							LOC100289650	1	0.29
				NTRK1	30	1.9							TOP1	6	0.59							LOC100505878	1	0.29
				AXL	29	1.83							AR	6	0.59							LOC100506393	1	0.29
				MAP3K13	29	1.83							AKT1	6	0.59							LOC100507468	1	0.29
				SMARCB1	29	1.83							SYK	5	0.49							LOC10192694	1	0.29
				CDKN1B	29	1.83							SOX2	5	0.49							LOC101927412	1	0.29
				ABL1	29	1.83							FLT4	5	0.49							LOC101929154	1	0.29
				HGF	29	1.83							HIST1H3J	5	0.49							LOC102467080	1	0.29
				PPM1D	29	1.83							HIST1H3G	5	0.49							LOC102467214	1	0.29
				CDC73	28	1.77							TSC1	5	0.49							LOC102724539	1	0.29
				GNAQ	28	1.77							TP63	5	0.49							LOC102724874	1	0.29
				BARD1	28	1.77							TNFRSF14	5	0.49							LRP1B	1	0.29
				PIK3R2	28	1.77							SMARCD1	5	0.49							LRRC24	1	0.29
				FUBP1	28	1.77							SMAD2	5	0.49							TSHZ2	1	0.29
				ETV1	27	1.71							CBFB	5	0.49							MAOA	1	0.29
				FOXL2	27	1.71							CARM1	5	0.49							MAP1A	1	0.29
				RAF1	27	1.71							RAD51D	5	0.49							MAP2	1	0.29
				PLK2	27	1.71							CDKN1A	5	0.49							TIMM17A	1	0.29
				FGFR1	27	1.71							CCND2	5	0.49							MAP3K1	1	0.29
				BCL6	27	1.71							PHOX2B	5	0.49							MAP3K14	1	0.29
				SPOP	27	1.71							PALB2	5	0.49							MARVELD3	1	0.29
				LATS2	26	1.64							HNF1A	5	0.49							MCL1	1	0.29
				CSDE1	26	1.64							HLA-B	5	0.49							TMC1	1	0.29
				STAT5B	26	1.64							NOTCH3	5	0.49							TMEM127	1	0.29
				MCL1	26	1.64							NFKBIA	5	0.49							TMEM51	1	0.29
				SHQ1	26	1.64							HIST1H3F	5	0.49							MGAM	1	0.29
				MAP3K1	26	1.64							HIST1H3E	5	0.49							MGAT4A	1	0.29
				MYD88	26	1.64							HIST1H3D	5	0.49							MIR4273	1	0.29
				PAK7	26	1.64							HIST1H2BD	5	0.49							MIR4303	1	0.29
				TSHR	26	1.64							ERCC5	5	0.49							MIR4637	1	0.29
				SOX9	26	1.64							ERBB3	5	0.49							MIR4675	1	0.29
				E2F3	26	1.64							MALT1	5	0.49							MLL3	1	0.29
				XPO1	25	1.58							LZTR1	5	0.49							MRE11	1	0.29
				ERCC5	25	1.58							KLF4	5	0.49							TNFRSF21	1	0.29
				CSF3R	25	1.58							JUN	5	0.49							MYLK	1	0.29
				RPS6KA4	25	1.58							INHA	5	0.49							TNFSF12	1	0.29
				SDHA	25	1.58							FANCC	5	0.49							TP63	1	0.29
				SOX17	25	1.58							TET1	5	0.49							NCOA3	1	0.29
				INPP4A	25	1.58							ARAF	5	0.49							NCOR1	1	0.29
				RAD51C	25	1.58							APC	5	0.49							TRPM8	1	0.29
				MPL	25	1.58							WWTR1	4	0.39							ABLIM1	1	0.29
				AXIN1	24	1.52							ABL1	4	0.39							ARID5B	1	0.29
				FH	24	1.52							TCF7L2	4	0.39							NFKBIA	1	0.29
				FGFR2	24	1.52							KMT2D	4	0.39							LMX1A	1	0.29
				HNF1A	24	1.52							LMO1	4	0.39							NKX3-1	1	0.29
				MSH3	24	1.52							KDM5C	4	0.39							NOTCH1	1	0.29
				RFWD2	24	1.52							ERBB4	4	0.39							ARL4A	1	0.29
				PRDM1	24	1.52							MDC1	4	0.39							NOTCH3	1	0.29
				PPP2R1A	24	1.52							ETV6	4	0.39							ASXL1	1	0.29
				MALT1	24	1.52							HGF	4	0.39							NRAS	1	0.29
				MYCN	23	1.45							H3F3B	4	0.39							NSD1	1	0.29
				TEK	23	1.45							GATA1	4	0.39							ATP11B	1	0.29
				BTK	23	1.45							EPAS1	4	0.39							BACE2	1	0.29
				KEAP1	23	1.45							EED	4	0.39							BBC3	1	0.29
				MITF	23	1.45							NRAS	4	0.39							NTRK2	1	0.29
				ESR1	23	1.45							NSD1	4	0.39							BCL2L1	1	0.29
				DNAJB1	23	1.45							GATA2	4	0.39							PAFAH1B3	1	0.29
				NBN	23	1.45							ICOSLG	4	0.39							PAK1	1	0.29
				TRAF7	23	1.45							PAK7	4	0.39							PAPSS2	1	0.29
				ERCC3	23	1.45							MYCL	4	0.39							BCL2L11	1	0.29
				MAP2K4	23	1.45							IDH1	4	0.39							PDZRN3	1	0.29
				TOP1	22	1.39							MEF2B	4	0.39							PELI2	1	0.29
				AKT1	22	1.39							CUL3	4	0.39							PER4	1	0.29
				WWTR1	22	1.39							CXCR4	4	0.39							PIK3C2G	1	0.29
				SMO	22	1.39							PDGFRB	4	0.39							PIK3C3	1	0.29
				ERF	22	1.39							PBRM1	4	0.39							BCOR	1	0.29
				MDM2	22	1.39							PARK2	4	0.39							BRIP1	1	0.29
				PRKCI	22	1.39							RUNX1	4	0.39							PLD4	1	0.29
				EPHA7	22	1.39							PRKAR1A	4	0.39							BRPF3	1	0.29
				TGFBR2	22	1.39							CDKN2C	4	0.39							PMS1	1	0.29
				WHSC1	22	1.39							CSDE1	4	0.39							POLE	1	0.29
				DNMT3B	22	1.39							TMPRSS2	4	0.39							BTK	1	0.29
				RAD54L	22	1.39							RYBP	4	0.39							PPIEL	1	0.29
				RIT1	21	1.33							SDHAF2	4	0.39							PPP2R1A	1	0.29
				IRF4	21	1.33							BCOR	4	0.39							PRDM15	1	0.29
				MYC	21	1.33							BARD1	4	0.39							PRSS23	1	0.29
				FGFR4	21	1.33							ASXL2	4	0.39							PTEN	1	0.29
				SUZ12	21	1.33							BABAM1	4	0.39							BUB3	1	0.29
				MAPK1	21	1.33							BAP1	4	0.39							C16orf82	1	0.29
				GREM1	21	1.33							AURKB	4	0.39							PTPRT	1	0.29
				CEBPA	21	1.33							SMAD4	4	0.39							RAB35	1	0.29
				EPAS1	21	1.33							SUFU	4	0.39							C6orf15	1	0.29
				IDH1	20	1.26							SRSF2	4	0.39							C8orf4	1	0.29
				HIST1H1C	20	1.26							ROS1	4	0.39							RAD54L	1	0.29
				HIST1H3D	20	1.26							RNF43	4	0.39							RALGAPA1	1	0.29
				FYN	20	1.26							CSF1R	4	0.39							RARA	1	0.29
				HIST1H2BD	20	1.26							RAB35	4	0.39							CASP8	1	0.29
				EED	20	1.26							PRKCI	4	0.39							RASL12	1	0.29
				CYLD	20	1.26							RAD51C	4	0.39							CCDC90B	1	0.29
				WT1	20	1.26							RAC1	4	0.39							CCNE1	1	0.29
				MAP2K1	20	1.26							KNSTRN	3	0.29							RCAN1	1	0.29
				AGO2	20	1.26							H3C7	3	0.29							RECQL	1	0.29
				AKT3	20	1.26							ERG	3	0.29							CCT2	1	0.29
				MEN1	19	1.2							IRS1	3	0.29							CD79A	1	0.29
				JUN	19	1.2							H3C2	3	0.29							CDKAL1	1	0.29
				PIK3CD	19	1.2							TSHR	3	0.29							CDKN1A	1	0.29
				PIK3C3	19	1.2							UPF1	3	0.29							RFC3	1	0.29
				NUF2	19	1.2							TSC2	3	0.29							RIN1	1	0.29
				SMAD3	19	1.2							ALK	3	0.29							CDON	1	0.29
				TNFAIP3	19	1.2							GNA11	3	0.29							RPS29	1	0.29
				BIRC3	19	1.2							MUTYH	3	0.29							CEBPA	1	0.29
				CARM1	19	1.2							MSI1	3	0.29							RPTOR	1	0.29
				SESN3	19	1.2							MRE11A	3	0.29							RRAS	1	0.29
				SESN2	19	1.2							MET	3	0.29							RTEL1	1	0.29
				RAC1	19	1.2							MGA	3	0.29							CHEK1	1	0.29
				NKX2-1	18	1.14							H3C8	3	0.29							RUNX1-IT1	1	0.29
				FANCC	18	1.14							HLA-A	3	0.29							RXRA	1	0.29
				IFNGR1	18	1.14							PIK3CG	3	0.29							RYBP	1	0.29
				FLCN	18	1.14							PIK3CD	3	0.29							SDHC	1	0.29
				EIF4A2	18	1.14							RECQL	3	0.29							SF3B1	1	0.29
				TCF3	18	1.14							CDK6	3	0.29							SFRS2IP	1	0.29
				CALR	18	1.14							PTPRS	3	0.29							CIB1	1	0.29
				REL	18	1.14							PIK3CA	3	0.29							SHOC2	1	0.29
				CHEK1	18	1.14							PIK3R2	3	0.29							CPSF6	1	0.29
				FOXO1	17	1.07							CBL	3	0.29							CRKL	1	0.29
				H3F3B	17	1.07							ZRSR2	3	0.29							SLC16A10	1	0.29
				SRC	17	1.07							SPRED1	3	0.29							SLC24A3	1	0.29
				INHA	17	1.07							STK19	3	0.29							SLC25A21	1	0.29
				IL7R	17	1.07							STK11	3	0.29							CRLF2	1	0.29
				CBL	17	1.07							FOXL2	3	0.29							SMAD3	1	0.29
				CCND2	17	1.07							AURKA	3	0.29							SMAD4	1	0.29
				SMYD3	17	1.07							ATRX	3	0.29							CSDE1	1	0.29
				RARA	17	1.07							ATM	3	0.29							SMYD3	1	0.29
				CSF1R	17	1.07							SOX9	3	0.29							SOCS1	1	0.29
				MYCL	17	1.07							SHQ1	3	0.29							SOX4	1	0.29
				VHL	17	1.07							BMPR1A	3	0.29							CSF1R	1	0.29
				MAPK3	17	1.07							TMEM127	3	0.29							SPOP	1	0.29
				SMAD2	16	1.01							RTEL1	3	0.29							SRC	1	0.29
				MEF2B	16	1.01							SESN2	3	0.29							SRRM4	1	0.29
				SUFU	16	1.01							CARD11	3	0.29							STAG2	1	0.29
				STK11	16	1.01							RAD51	3	0.29							STARD3	1	0.29
				STAT5A	16	1.01							PIK3CB	3	0.29							STK4	1	0.29
				SYK	16	1.01							PPP6C	3	0.29							SUFU	1	0.29
				RYBP	16	1.01							CHEK1	3	0.29							TACC1	1	0.29
				EZH2	16	1.01							PRKD1	3	0.29							CTNNB1	1	0.29
				EZH1	16	1.01							KMT2C	3	0.29							TANGO2	1	0.29
				HIST1H3H	15	0.95							JAK1	3	0.29							TAP1	1	0.29
				HLA-B	15	0.95							JAK3	3	0.29							TBC1D10C	1	0.29
				BMPR1A	15	0.95							MITF	3	0.29							CUX2	1	0.29
				TRAF2	15	0.95							MAP3K1	3	0.29							CXCR4	1	0.29
				ERG	15	0.95							MAP2K4	3	0.29							TCHHL1	1	0.29
				RAD51	15	0.95							NSD3	3	0.29							CYLD	1	0.29
				SOX2	15	0.95							NTRK2	3	0.29							DCLK1	1	0.29
				PNRC1	15	0.95							FYN	3	0.29							TGFBR2	1	0.29
				PIM1	15	0.95							MYOD1	3	0.29							ZNF846	1	0.29
				PIK3R3	15	0.95							NCOR1	3	0.29							TTC1	1	0.29
				MLL3	15	0.95							NEGR1	3	0.29							TTC28	1	0.29
				GATA2	15	0.95							ERRFI1	3	0.29							TWF1	1	0.29
				PAX5	15	0.95							H3C3	3	0.29							UBR2	1	0.29
				MLL	15	0.95							H2BC5	3	0.29							UPF1	1	0.29
				KNSTRN	15	0.95							H1-2	3	0.29							VTCN1	1	0.29
				LYN	15	0.95							H3C1	3	0.29							WDR37	1	0.29
				XIAP	15	0.95							H3C4	3	0.29							WHSC1	1	0.29
				MUTYH	15	0.95							H3C6	3	0.29							WHSC1L1	1	0.29
				YES1	15	0.95							KMT2A	3	0.29							YAP1	1	0.29
				NRAS	14	0.88							TCF3	3	0.29							DICER1	1	0.29
				INHBA	14	0.88							IL10	3	0.29							ZFTRAF1	1	0.29
				AKT2	14	0.88							INPP4B	3	0.29							ZIC3	1	0.29
				NEGR1	14	0.88							GREM1	3	0.29							ZNF157	1	0.29
				HIST1H3F	14	0.88							BCL2	3	0.29							ARHGAP5-AS1	1	0.29
				PRDM14	14	0.88							XRCC2	3	0.29							THRB	1	0.29
				MST1	14	0.88							ALOX12B	3	0.29							ACTR3B	1	0.29
				SH2B3	14	0.88							ANKRD11	3	0.29							ADAM32	1	0.29
				CCNE1	14	0.88							CSF3R	3	0.29							ADCY9	1	0.29
				CDK6	14	0.88							DCUN1D1	3	0.29							AGO2	1	0.29
				SPRED1	14	0.88							PIK3C3	3	0.29							AGTR1	1	0.29
				TAP1	14	0.88							DIS3	3	0.29							AGXT2	1	0.29
				TAP2	14	0.88							DICER1	3	0.29							AKT1	1	0.29
				YAP1	14	0.88							RPTOR	3	0.29							DMRTA1	1	0.29
				PRKAR1A	14	0.88							TET2	2	0.2							DOK5	1	0.29
				PARK2	14	0.88							TP53BP1	2	0.2							ANKRD36	1	0.29
				FAM175A	13	0.82							STK40	2	0.2							ANTXR2	1	0.29
				SMARCD1	13	0.82							BBC3	2	0.2							DUSP4	1	0.29
				STK40	13	0.82							B2M	2	0.2							AQP11	1	0.29
				RPS6KB2	13	0.82							BCL2L11	2	0.2							ARHGAP26	1	0.29
				CYSLTR2	13	0.82							SETDB1	2	0.2							TSC2	1	0.29
				AURKA	13	0.82							TGFBR2	2	0.2
				KLF4	13	0.82							SDHD	2	0.2
				HLA-A	13	0.82							BRAF	2	0.2
				MYOD1	13	0.82							CDK8	2	0.2
				MDM4	13	0.82							PLCG2	2	0.2
				GNAS	13	0.82							PMS1	2	0.2
				VEGFA	13	0.82							CTNNB1	2	0.2
				FGF4	13	0.82							PARP1	2	0.2
				SESN1	13	0.82							PLK2	2	0.2
				FAM46C	13	0.82							CYLD	2	0.2
				ICOSLG	12	0.76							FUBP1	2	0.2
				HOXB13	12	0.76							SHOC2	2	0.2
				PDCD1	12	0.76							SLFN11	2	0.2
				RECQL	12	0.76							POLD1	2	0.2
				CCND1	12	0.76							RPS6KA4	2	0.2
				ALOX12B	12	0.76							RASA1	2	0.2
				H3F3A	12	0.76							BTK	2	0.2
				IKBKE	12	0.76							NTRK3	2	0.2
				RAD51B	12	0.76							HOXB13	2	0.2
				SHOC2	11	0.69							EPHA7	2	0.2
				STAT3	11	0.69							ERCC3	2	0.2
				HIST1H3I	11	0.69							EPHB1	2	0.2
				MRE11A	11	0.69							IKBKE	2	0.2
				MSI2	11	0.69							IKZF1	2	0.2
				HIST1H3C	11	0.69							FAM175A	2	0.2
				PPP4R2	11	0.69							FAM58A	2	0.2
				EIF1AX	11	0.69							LATS2	2	0.2
				CRLF2	11	0.69							AMER1	2	0.2
				PTPN11	11	0.69							ARID1B	2	0.2
				RAD52	11	0.69							ARID2	2	0.2
				BABAM1	11	0.69							MAP2K2	2	0.2
				CCND3	11	0.69							GPS2	2	0.2
				BBC3	11	0.69							XIAP	2	0.2
				ACVR1	11	0.69							U2AF1	2	0.2
				TMEM127	10	0.63							GSK3B	2	0.2
				CBFB	10	0.63							DOT1L	2	0.2
				FGF19	10	0.63							MYD88	2	0.2
				RRAGC	10	0.63							EIF4A2	2	0.2
				TMPRSS2	10	0.63							EPHA3	2	0.2
				VTCN1	10	0.63							NOTCH4	2	0.2
				PAK1	10	0.63							FTSJD1	2	0.2
				PHOX2B	10	0.63							MED12	2	0.2
				IGF2	10	0.63							GAB2	2	0.2
				NFKBIA	10	0.63							DNMT3A	2	0.2
				ARAF	9	0.57							H3F3C	2	0.2
				H3F3C	9	0.57							EZH2	2	0.2
				MAPKAP1	9	0.57							MAPKAP1	2	0.2
				FGF3	9	0.57							MAP3K14	2	0.2
				PPP6C	9	0.57							MLH1	2	0.2
				XRCC2	9	0.57							CDC73	2	0.2
				BCL2L1	9	0.57							IGF1R	2	0.2
				BCL10	9	0.57							PMS2	2	0.2
				BCL2L11	9	0.57							RHEB	2	0.2
				STK19	9	0.57							NFE2L2	1	0.1
				CDK4	9	0.57							EIF4E	1	0.1
				B2M	9	0.57							MSI2	1	0.1
				SDHB	9	0.57							MSH6	1	0.1
				MSI1	9	0.57							H3F3A	1	0.1
				IDH2	9	0.57							NPM1	1	0.1
				RTEL1	8	0.51							GNAQ	1	0.1
				ZRSR2	8	0.51							MLL	1	0.1
				TNFRSF14	8	0.51							MLL4	1	0.1
				EPCAM	8	0.51							MSH2	1	0.1
				GSK3B	8	0.51							MTOR	1	0.1
				RHEB	8	0.51							MST1	1	0.1
				CD274	8	0.51							FLT1	1	0.1
				EGFL7	7	0.44							KDR	1	0.1
				CD276	7	0.44							H3C13	1	0.1
				IL10	7	0.44							H3C14	1	0.1
				MAP2K2	7	0.44							USP8	1	0.1
				HIST1H3G	7	0.44							FAM123B	1	0.1
				CXCR4	7	0.44							KBTBD4	1	0.1
				DCUN1D1	7	0.44							FANCA	1	0.1
				NTHL1	6	0.38							ACVR1	1	0.1
				BCL2	6	0.38							MAP3K13	1	0.1
				AURKB	6	0.38							MDM4	1	0.1
				CDC42	6	0.38							PDGFRA	1	0.1
				CENPA	6	0.38							CTLA4	1	0.1
				NPM1	6	0.38							CYP19A1	1	0.1
				GNA11	6	0.38							DAXX	1	0.1
				ID3	6	0.38							DNAJB1	1	0.1
				MAX	6	0.38							PIK3R3	1	0.1
				HIST1H3A	6	0.38							PMAIP1	1	0.1
				SETD8	6	0.38							RAD54L	1	0.1
				CDKN2C	6	0.38							CD276	1	0.1
				CTLA4	6	0.38							PRKN	1	0.1
				RRAS2	6	0.38							POLE	1	0.1
				RRAS	6	0.38							COP1	1	0.1
				DUSP4	6	0.38							CENPA	1	0.1
				NKX3-1	5	0.32							PTP4A1	1	0.1
				SOCS1	5	0.32							PIK3C2G	1	0.1
				PDPK1	5	0.32							PIK3R1	1	0.1
				HIST1H3J	5	0.32							IDH2	1	0.1
				RAC2	5	0.32							BCL6	1	0.1
				SH2D1A	5	0.32							SMAD3	1	0.1
				TCEB1	5	0.32							SESN3	1	0.1
				IGF1	4	0.25							RRAS	1	0.1
				RAD51D	4	0.25							RRAS2	1	0.1
				SLFN11	4	0.25							CALR	1	0.1
				CD79A	4	0.25							TRAF7	1	0.1
				CD79B	4	0.25							TNFAIP3	1	0.1
				FAM58A	4	0.25							SMARCE1	1	0.1
				CDKN2Ap16INK4A	4	0.25							STAT5B	1	0.1
				SDHC	4	0.25							SMO	1	0.1
				CDKN2B	4	0.25							FLT3	1	0.1
				CRKL	4	0.25							TRIP13	1	0.1
				GATA1	4	0.25							SMYD3	1	0.1
				LMO1	4	0.25							TAP1	1	0.1
				HIST2H3D	4	0.25							STAT3	1	0.1
				HIST1H3E	4	0.25							STAT5A	1	0.1
				RAB35	3	0.19							TENT5C	1	0.1
				SDHAF2	3	0.19							ATR	1	0.1
				FIP1L1	3	0.19							TAP2	1	0.1
				HIST3H3	3	0.19							AXIN1	1	0.1
				PGBD5	3	0.19							ZNRF3	1	0.1
				PDCD1LG2	3	0.19
				ARHGAP35	3	0.19
				H3C3	3	0.19
				H3C11	2	0.13
				USP8	2	0.13
				KBTBD4	2	0.13
				GAB2	2	0.13
				ALB	2	0.13
				MYCL1	2	0.13
				PTP4A1	2	0.13
				SETDB1	2	0.13
				ZNRF3	2	0.13
				EIF4E	2	0.13
				SERPINB4	2	0.13
				CDKN2Ap14ARF	2	0.13
				SPRTN	2	0.13
				PMAIP1	2	0.13
				MTAP	1	0.06
				NKX2-5	1	0.06
				MLLT1	1	0.06
				KLF5	1	0.06
				INSRR	1	0.06
				MIR4466	1	0.06
				GAB1	1	0.06
				H3C10	1	0.06
				H3C1	1	0.06
				GNB1	1	0.06
				GATA6	1	0.06
				H3C7	1	0.06
				NADK	1	0.06
				NOTCH2NL	1	0.06
				HLA-C	1	0.06
				SDHD	1	0.06
				RANP1	1	0.06
				RARG	1	0.06
				ETAA1	1	0.06
				REST	1	0.06
				SMARCA2	1	0.06
				TIMM8B	1	0.06
