# Supplementary material for: Comprehensive Genomic Characterization Between Urothelial Carcinoma Subtypes/Divergent Differentiation (S/DD) and Pure Urothelial Carcinoma Using a Large‐Scale Japanese Genomic Panel Dataset
Source: Int J Urol. 2026 Jun 8;33(6):e70538. doi: 10.1111/iju.70538 (PMC13244187; doi:10.1111/iju.70538)
Supplement: Supplementary file 12 — Table S3: Summary of frequently mutated genes in histological subtypes and divergent differentiation in C‐CAT database. [file IJU-33-0-s012.xlsx]

## Sheet: Table S3
Table S3. Summary of frequently mutated genes in histological subtypes and divergent differentiation in C-CAT database
Mutation data									CNA data
Histologic subtype				Divergent differentiation					Histologic subtype				Divergent differentiation
Hugo_ Symbol	Mutated_ Samples	Mutation_Percentage		Hugo_ Symbol	Mutated_ Samples	Mutation_Percentage			Hugo_ Symbol	Mutated_ Samples	Mutation_Percentage		Hugo_ Symbol	Mutated_ Samples	Mutation_Percentage
TP53	87	78.38		TP53	70	64.81			MCL1	16	19.75		CDKN2A	37	45.68
TERT	63	56.76		TERT	38	35.19			RICTOR	15	18.52		CDKN2B	36	44.44
RB1	47	42.34		KMT2D	33	30.56			RB1	14	17.28		MTAP	30	37.04
KMT2D	37	33.33		NOTCH3	24	22.22			MYC	13	16.05		CCND1	24	29.63
ARID1A	22	19.82		ATM	22	20.37			SDHC	11	13.58		FGF19	21	25.93
PIK3CA	21	18.92		PIK3CA	20	18.52			SDHA	11	13.58		FGF4	21	25.93
KMT2A	20	18.02		KDM6A	16	14.81			FGF10	11	13.58		FGF3	20	24.69
ERBB2	18	16.22		CDKN2A	15	13.89			DDR2	9	11.11		ERBB2	12	14.81
NOTCH1	17	15.32		ARID1A	15	13.89			ERBB2	8	9.88		MYC	10	12.35
STK11	16	14.41		ERBB3	13	12.04			CDKN2B	8	9.88		RICTOR	9	11.11
ATM	16	14.41		NFE2L2	12	11.11			CDKN2A	8	9.88		MDM2	8	9.88
KDM6A	16	14.41		LTK	12	11.11			ZNF703	8	9.88		RAD21	8	9.88
CREBBP	16	14.41		CTNNA1	12	11.11			MTAP	7	8.64		KRAS	7	8.64
EP300	15	13.51		NOTCH1	12	11.11			NSD3	7	8.64		NOTCH3	6	7.41
NOTCH3	15	13.51		TSC1	12	11.11			MYCL	7	8.64		SOX2	6	7.41
SPEN	14	12.61		FGFR3	12	11.11			RAF1	6	7.41		NSD3	6	7.41
MTOR	14	12.61		RNF43	11	10.19			MDM2	6	7.41		MYCL	6	7.41
CDKN1A	13	11.71		ERBB2	10	9.26			FGFR1	6	7.41		MCL1	5	6.17
LTK	13	11.71		KMT2A	10	9.26			RAD21	6	7.41		BRD4	5	6.17
BRCA1	12	10.81		GNAS	10	9.26			PPARG	5	6.17		BRCA2	5	6.17
BRCA2	12	10.81		TBX3	10	9.26			CCNE1	5	6.17		KLHL6	5	6.17
APC	12	10.81		MAP3K1	10	9.26			PTEN	5	6.17		SDHA	5	6.17
FBXW7	12	10.81		STK11	10	9.26			FLT3	4	4.94		DDR2	4	4.94
CDK12	10	9.01		BRIP1	9	8.33			FGF14	4	4.94		CDK8	4	4.94
PTCH1	10	9.01		BRCA2	9	8.33			CEBPA	4	4.94		CDK12	4	4.94
FANCA	10	9.01		ROS1	9	8.33			FLT1	4	4.94		SDHC	4	4.94
SETD2	10	9.01		FANCA	9	8.33			PALB2	4	4.94		ZNF703	4	4.94
ERBB3	9	8.11		MTOR	9	8.33			NTRK1	4	4.94		PRKAR1A	4	4.94
ASXL1	9	8.11		SMAD4	8	7.41			IRS2	4	4.94		CD79B	4	4.94
MET	9	8.11		SETD2	8	7.41			CDK12	4	4.94		RAD52	4	4.94
SMARCA4	9	8.11		POLE	8	7.41			DIS3	4	4.94		JAK2	4	4.94
DOT1L	9	8.11		MSH2	8	7.41			NBN	4	4.94		GNA13	4	4.94
NF1	9	8.11		KDM5A	8	7.41			GATA3	3	3.7		JUN	4	4.94
TSC1	9	8.11		ATRX	8	7.41			KDM5C	3	3.7		KDM5A	4	4.94
ROS1	9	8.11		BRCA1	8	7.41			PRKAR1A	3	3.7		FLT3	4	4.94
FGFR3	8	7.21		SMARCA4	7	6.48			RAD51D	3	3.7		FLT1	4	4.94
DNMT3A	8	7.21		SPEN	7	6.48			ERCC4	3	3.7		FGFR1	4	4.94
DAXX	8	7.21		ATR	7	6.48			GNA13	3	3.7		PIK3CA	4	4.94
MSH3	8	7.21		EPHB1	7	6.48			AKT2	3	3.7		CCNE1	4	4.94
PALB2	8	7.21		FBXW7	7	6.48			CDH1	3	3.7		PPARG	4	4.94
CDH1	8	7.21		KRAS	7	6.48			BRCA2	3	3.7		FGF12	3	3.7
CDKN1B	8	7.21		MSH3	7	6.48			CD22	3	3.7		FGF10	3	3.7
NSD2	8	7.21		CDH1	7	6.48			CDK8	3	3.7		FGF6	3	3.7
KRAS	8	7.21		NSD2	7	6.48			NF1	2	2.47		FGF23	3	3.7
CARD11	8	7.21		MET	7	6.48			ARAF	2	2.47		PTEN	3	3.7
ALK	7	6.31		RB1	7	6.48			GRM3	2	2.47		ERBB3	3	3.7
MAP3K1	7	6.31		KEAP1	7	6.48			KLHL6	2	2.47		SMAD4	3	3.7
GNAS	7	6.31		APC	6	5.56			RBM10	2	2.47		TBX3	3	3.7
PIK3C2G	7	6.31		BAP1	6	5.56			CCND1	2	2.47		NBN	3	3.7
MSH2	7	6.31		CREBBP	6	5.56			PRKCI	2	2.47		ASXL1	3	3.7
KEL	7	6.31		PTCH1	6	5.56			CSF3R	2	2.47		BCL6	3	3.7
AXL	6	5.41		EPHA3	6	5.56			CARD11	2	2.47		NFKBIA	3	3.7
TBX3	6	5.41		DIS3	6	5.56			SRC	2	2.47		TERC	3	3.7
CBL	6	5.41		DOT1L	6	5.56			FGF19	2	2.47		BRIP1	3	3.7
IRF2	6	5.41		NOTCH2	6	5.56			LYN	2	2.47		EMSY	3	3.7
NOTCH2	6	5.41		RET	6	5.56			TERC	2	2.47		CCND2	3	3.7
ATRX	6	5.41		PALB2	6	5.56			BCL2L1	2	2.47		CD274	3	3.7
CD22	6	5.41		MUTYH	6	5.56			CUL4A	2	2.47		CDK6	3	3.7
RAD54L	6	5.41		CIC	6	5.56			TP53	2	2.47		MAPK1	3	3.7
CIC	6	5.41		BCORL1	5	4.63			VHL	2	2.47		CRKL	3	3.7
POLE	6	5.41		AXL	5	4.63			WT1	2	2.47		NKX2-1	3	3.7
EGFR	6	5.41		PTPRO	5	4.63			CD79B	2	2.47		MAP3K13	3	3.7
DIS3	6	5.41		CHEK2	5	4.63			MPL	2	2.47		MAP2K4	3	3.7
NTRK3	6	5.41		CSF1R	5	4.63			RAC1	1	1.23		PRKCI	3	3.7
TSC2	6	5.41		NBN	5	4.63			RAD51B	1	1.23		PDCD1LG2	3	3.7
KIT	6	5.41		CBL	5	4.63			PRKN	1	1.23		JAK1	2	2.47
CUL3	5	4.5		PARP3	5	4.63			PTPN11	1	1.23		LYN	2	2.47
PTEN	5	4.5		PRKCI	5	4.63			BCL6	1	1.23		PIK3C2B	2	2.47
ERBB4	5	4.5		NTRK3	5	4.63			RAD52	1	1.23		PTPRO	2	2.47
PPARG	5	4.5		NTRK1	5	4.63			BCOR	1	1.23		PIK3C2G	2	2.47
ATR	5	4.5		CDK12	5	4.63			PRDM1	1	1.23		PTPN11	2	2.47
BRIP1	5	4.5		EP300	5	4.63			BCORL1	1	1.23		IRS2	2	2.47
NF2	5	4.5		KIT	5	4.63			PMS2	1	1.23		REL	2	2.47
FLT3	5	4.5		IRS2	5	4.63			PIM1	1	1.23		HSD3B1	2	2.47
ZNF217	5	4.5		HRAS	5	4.63			BCL2	1	1.23		EED	2	2.47
VEGFA	5	4.5		TGFBR2	5	4.63			ASXL1	1	1.23		XPO1	2	2.47
RAD51D	5	4.5		ASXL1	5	4.63			RAD54L	1	1.23		VEGFA	2	2.47
MSH6	5	4.5		ABL1	5	4.63			ATRX	1	1.23		TP53	2	2.47
GABRA6	5	4.5		TET2	4	3.7			ZNF217	1	1.23		TNFAIP3	2	2.47
MUTYH	5	4.5		KEL	4	3.7			TNFRSF14	1	1.23		BCL2L1	2	2.47
PDGFRA	5	4.5		FGFR1	4	3.7			TIPARP	1	1.23		TEK	2	2.47
ERCC4	5	4.5		TSC2	4	3.7			TEK	1	1.23		CCND3	2	2.47
PBRM1	5	4.5		KDR	4	3.7			STAG2	1	1.23		RAD51B	2	2.47
NTRK1	5	4.5		NF1	4	3.7			SOX2	1	1.23		CDKN1B	2	2.47
RNF43	5	4.5		PDGFRB	4	3.7			SMARCB1	1	1.23		SMARCA4	2	2.47
RPTOR	5	4.5		ERCC4	4	3.7			SMARCA4	1	1.23		SGK1	2	2.47
CHEK2	5	4.5		MAP3K13	4	3.7			SHKBP1	1	1.23		CDK4	2	2.47
RBM10	5	4.5		SF3B1	4	3.7			SGK1	1	1.23		EGFR	2	2.47
TET2	4	3.6		SNCAIP	4	3.7			AR	1	1.23		GATA3	2	2.47
ZNF703	4	3.6		PARP2	4	3.7			RPTOR	1	1.23		RB1	2	2.47
DDR2	4	3.6		PBRM1	4	3.7			ROS1	1	1.23		GATA6	2	2.47
PDGFRB	4	3.6		AXIN1	4	3.7			ATM	1	1.23		FGFR2	2	2.47
CTNNA1	4	3.6		RICTOR	4	3.7			RARA	1	1.23		NOTCH2	2	2.47
PTPRO	4	3.6		ZNF217	4	3.7			PIK3CA	1	1.23		EPHB4	2	2.47
PRDM1	4	3.6		GATA6	3	2.78			DNMT3A	1	1.23		RNF43	2	2.47
PIK3C2B	4	3.6		JAK2	3	2.78			BRIP1	1	1.23		PRDM1	1	1.23
EPHA3	4	3.6		JAK3	3	2.78			FGF3	1	1.23		RARA	1	1.23
SMAD4	4	3.6		IKZF1	3	2.78			JAK2	1	1.23		TSC2	1	1.23
SYK	4	3.6		JAK1	3	2.78			CDK4	1	1.23		PARP2	1	1.23
AXIN1	4	3.6		NTRK2	3	2.78			HDAC1	1	1.23		ROS1	1	1.23
KDM5A	4	3.6		NF2	3	2.78			CDK6	1	1.23		PDGFRA	1	1.23
IKBKE	4	3.6		PIK3C2G	3	2.78			CDKN1A	1	1.23		SOX9	1	1.23
IRS2	4	3.6		PDK1	3	2.78			CDKN2C	1	1.23		RAC1	1	1.23
GATA3	4	3.6		ERBB4	3	2.78			FH	1	1.23		TGFBR2	1	1.23
KDR	4	3.6		DNMT3A	3	2.78			FGF4	1	1.23		RPTOR	1	1.23
GRM3	4	3.6		CUL3	3	2.78			CTNNA1	1	1.23		SRC	1	1.23
XPO1	4	3.6		CDKN2B	3	2.78			BTK	1	1.23		RET	1	1.23
MST1R	4	3.6		MYCL	3	2.78			FGF12	1	1.23		PIM1	1	1.23
MAF	4	3.6		GATA3	3	2.78			CTNNB1	1	1.23		SPOP	1	1.23
HGF	4	3.6		FANCG	3	2.78			FAS	1	1.23		TIPARP	1	1.23
MRE11	4	3.6		FANCC	3	2.78			ERG	1	1.23		ADGRA2	1	1.23
NSD3	4	3.6		GRM3	3	2.78			ERBB3	1	1.23		NF2	1	1.23
PARP3	4	3.6		HSD3B1	3	2.78			DDR1	1	1.23		CBFB	1	1.23
FANCG	4	3.6		FLT3	3	2.78			EPHB4	1	1.23		EPHA3	1	1.23
FANCC	4	3.6		CARD11	3	2.78			EGFR	1	1.23		DDR1	1	1.23
BRD4	3	2.7		CDKN1A	3	2.78			JUN	1	1.23		CUL4A	1	1.23
CASP8	3	2.7		RAD51B	3	2.78			KDM6A	1	1.23		CTCF	1	1.23
BTK	3	2.7		RAD51D	3	2.78			ALK	1	1.23		CREBBP	1	1.23
SMARCB1	3	2.7		CD22	3	2.78			MAP2K4	1	1.23		CDKN2C	1	1.23
BRAF	3	2.7		MERTK	3	2.78			NKX2-1	1	1.23		CDKN1A	1	1.23
BARD1	3	2.7		MED12	3	2.78			NFKBIA	1	1.23		CDH1	1	1.23
SMO	3	2.7		MPL	3	2.78			NFE2L2	1	1.23		CD22	1	1.23
EPHB1	3	2.7		MST1R	3	2.78			NF2	1	1.23		BTG2	1	1.23
PARP2	3	2.7		DAXX	3	2.78			EED	1	1.23		EZH2	1	1.23
CTNNB1	3	2.7		PMS2	3	2.78			MYCN	1	1.23		BRAF	1	1.23
RET	3	2.7		PRKAR1A	3	2.78			CCND3	1	1.23		BCOR	1	1.23
PRKN	3	2.7		POLD1	3	2.78			MUTYH	1	1.23		BCL2L2	1	1.23
SDHA	3	2.7		RBM10	3	2.78			MRE11	1	1.23		AURKB	1	1.23
RICTOR	3	2.7		RPTOR	3	2.78			MKNK1	1	1.23		AURKA	1	1.23
SGK1	3	2.7		BARD1	3	2.78			MET	1	1.23		ATM	1	1.23
CEBPA	3	2.7		STAG2	3	2.78			MEN1	1	1.23		AR	1	1.23
CDKN2A	3	2.7		AMER1	3	2.78			MEF2B	1	1.23		APC	1	1.23
REL	3	2.7		FGFR4	3	2.78			MED12	1	1.23		ALOX12B	1	1.23
PIK3R1	3	2.7		FGFR2	3	2.78			CD79A	1	1.23		ERCC4	1	1.23
PMS2	3	2.7		ALK	3	2.78			MAP3K13	1	1.23		FANCG	1	1.23
POLD1	3	2.7		U2AF1	3	2.78			MAP3K1	1	1.23		NF1	1	1.23
NBN	3	2.7		SDHA	3	2.78			KRAS	1	1.23		MAF	1	1.23
MYCL	3	2.7		BRAF	3	2.78							MYEOV	1	1.23
MAP3K13	3	2.7		SYK	2	1.85							MYCN	1	1.23
MERTK	3	2.7		TEK	2	1.85							MUTYH	1	1.23
MED12	3	2.7		HNF1A	2	1.85							MPL	1	1.23
MDM2	3	2.7		HERC2	2	1.85							MITF	1	1.23
FOXL2	3	2.7		GNAQ	2	1.85							MET	1	1.23
FGFR4	3	2.7		IGF1R	2	1.85							MEN1	1	1.23
MLH1	3	2.7		FLT1	2	1.85							MEF2B	1	1.23
MKNK1	3	2.7		FGF23	2	1.85							MDM4	1	1.23
FUBP1	3	2.7		GATA4	2	1.85							KIT	1	1.23
KMT2C	3	2.7		HGF	2	1.85							FANCL	1	1.23
GATA6	3	2.7		AKT1	2	1.85							KEL	1	1.23
LRP1B	3	2.7		AKT2	2	1.85							KEAP1	1	1.23
HDAC1	3	2.7		GABRA6	2	1.85							AKT1	1	1.23
KLHL6	3	2.7		BCL6	2	1.85							IGF1R	1	1.23
JAK3	3	2.7		SMO	2	1.85							HGF	1	1.23
AKT1	3	2.7		SOX9	2	1.85							HDAC1	1	1.23
ABL1	2	1.8		SMARCB1	2	1.85							GRM3	1	1.23
ACVR1B	2	1.8		PTPN11	2	1.85							GNAQ	1	1.23
ALMS1	2	1.8		RAD21	2	1.85							FGF14	1	1.23
AKT3	2	1.8		PTEN	2	1.85							KDM5C	1	1.23
AMER1	2	1.8		PPP2R1A	2	1.85
IDH2	2	1.8		RAD52	2	1.85
IDH1	2	1.8		BRD4	2	1.85
AR	2	1.8		SDHD	2	1.85
U2AF1	2	1.8		AURKB	2	1.85
MITF	2	1.8		CYP17A1	2	1.85
GNA13	2	1.8		CCND1	2	1.85
HNF1A	2	1.8		RAD54L	2	1.85
MGA	2	1.8		CASP8	2	1.85
MCL1	2	1.8		PIM1	2	1.85
MAPK1	2	1.8		PIK3C2B	2	1.85
MAP2K4	2	1.8		PARP1	2	1.85
FGFR1	2	1.8		NRAS	2	1.85
GID4	2	1.8		MKNK1	2	1.85
MAP2K2	2	1.8		CSF3R	2	1.85
FGF6	2	1.8		CXCR4	2	1.85
KEAP1	2	1.8		NFKBIA	2	1.85
JAK1	2	1.8		MCL1	2	1.85
INPP4B	2	1.8		MAPK1	2	1.85
SMAD2	2	1.8		MLH1	2	1.85
RAC1	2	1.8		MEF2B	2	1.85
RAD52	2	1.8		EMSY	2	1.85
RAD51B	2	1.8		KMT2C	2	1.85
RAD51	2	1.8		DDR2	2	1.85
CD70	2	1.8		MYC	2	1.85
CDC73	2	1.8		BCOR	2	1.85
RAF1	2	1.8		IKBKE	2	1.85
CHEK1	2	1.8		ESR1	2	1.85
CCND1	2	1.8		FLCN	2	1.85
CCND2	2	1.8		KDM5C	2	1.85
SDHD	2	1.8		ALOX12B	1	0.93
CALR	2	1.8		AR	1	0.93
AURKA	2	1.8		ACTN4	1	0.93
AURKB	2	1.8		ACVR1B	1	0.93
SNCAIP	2	1.8		HDAC1	1	0.93
PTPN11	2	1.8		GID4	1	0.93
FGF23	2	1.8		GLI2	1	0.93
EMSY	2	1.8		GRIN2A	1	0.93
EPHB4	2	1.8		FAS	1	0.93
PAX5	2	1.8		SUFU	1	0.93
PIK3CB	2	1.8		ARID2	1	0.93
PRKCI	2	1.8		ETV6	1	0.93
PTPRD	2	1.8		TYRO3	1	0.93
DDR1	2	1.8		TNFAIP3	1	0.93
NPM1	2	1.8		TNFRSF14	1	0.93
ERRFI1	2	1.8		TMPRSS2	1	0.93
FGF12	2	1.8		ATP4A	1	0.93
FANCL	2	1.8		TENT5C	1	0.93
MTAP	2	1.8		TIPARP	1	0.93
MYC	2	1.8		FGF6	1	0.93
NFKBIA	2	1.8		FGF19	1	0.93
FLT1	2	1.8		FGF14	1	0.93
TEK	2	1.8		FGF10	1	0.93
TENT5C	2	1.8		FANCL	1	0.93
STAT3	2	1.8		FUBP1	1	0.93
SUFU	2	1.8		FOXL2	1	0.93
BCL6	2	1.8		ARFRP1	1	0.93
BCORL1	2	1.8		KLHL6	1	0.93
BCOR	2	1.8		KLHL5	1	0.93
STAG2	2	1.8		IRF2	1	0.93
TGFBR2	2	1.8		IDH2	1	0.93
MDM4	1	0.9		ID3	1	0.93
LATS1	1	0.9		INPP4B	1	0.93
KDM5C	1	0.9		IRF4	1	0.93
LMO1	1	0.9		GSK3B	1	0.93
LZTR1	1	0.9		GNA13	1	0.93
GATA2	1	0.9		MYCN	1	0.93
GATA4	1	0.9		COL22A1	1	0.93
IKZF1	1	0.9		CHEK1	1	0.93
IL10	1	0.9		PAX5	1	0.93
ABL2	1	0.9		NSD3	1	0.93
ACD	1	0.9		CEBPA	1	0.93
TNFRSF14	1	0.9		NKX2-1	1	0.93
ARFRP1	1	0.9		DDR1	1	0.93
ASPM	1	0.9		MAP2K2	1	0.93
TNFAIP3	1	0.9		MAF	1	0.93
TTK	1	0.9		LYN	1	0.93
TRRAP	1	0.9		ERRFI1	1	0.93
TP53BP1	1	0.9		LRP1B	1	0.93
VHL	1	0.9		EGFR	1	0.93
XIAP	1	0.9		EPHB4	1	0.93
WT1	1	0.9		MDM2	1	0.93
ID3	1	0.9		MALT1	1	0.93
XRCC2	1	0.9		MDM4	1	0.93
AKT2	1	0.9		CDKN1B	1	0.93
GSK3B	1	0.9		MEN1	1	0.93
HRAS	1	0.9		MITF	1	0.93
GNA11	1	0.9		MGA	1	0.93
H3C4	1	0.9		MTAP	1	0.93
HSD3B1	1	0.9		PIK3R1	1	0.93
IGF1R	1	0.9		PIK3CB	1	0.93
IGF2R	1	0.9		PDGFRA	1	0.93
JMJD1C	1	0.9		PDCD1LG2	1	0.93
JAK2	1	0.9		CCNE1	1	0.93
FANCM	1	0.9		CD70	1	0.93
FAS	1	0.9		CD79A	1	0.93
ESR1	1	0.9		CDK4	1	0.93
ETV4	1	0.9		CCND2	1	0.93
NUF2	1	0.9		PRDM1	1	0.93
EZH2	1	0.9		PPP2R2A	1	0.93
FGF10	1	0.9		PPARG	1	0.93
NKX2-1	1	0.9		PREX2	1	0.93
NCOR1	1	0.9		QKI	1	0.93
NFE2L2	1	0.9		CALR	1	0.93
NT5C2	1	0.9		RAD50	1	0.93
NTRK2	1	0.9		RAF1	1	0.93
NSD1	1	0.9		RAD51C	1	0.93
MYD88	1	0.9		CDK6	1	0.93
FRS2	1	0.9		CBFB	1	0.93
FLT4	1	0.9		SETDB1	1	0.93
FLNA	1	0.9		SEC23B	1	0.93
MYCN	1	0.9		REL	1	0.93
FLCN	1	0.9		AURKA	1	0.93
FGFR2	1	0.9		SPOP	1	0.93
FHIT	1	0.9		SMAD2	1	0.93
FH	1	0.9		USP8	1	0.93
PTPRB	1	0.9		STAT3	1	0.93
PRKDC	1	0.9		VEGFA	1	0.93
PINK1	1	0.9		VHL	1	0.93
PPP2R2A	1	0.9		WT1	1	0.93
CXCR4	1	0.9		ZNF703	1	0.93
CYP17A1	1	0.9
DICER1	1	0.9
DLG2	1	0.9
CTCF	1	0.9
CUL4A	1	0.9
CSF3R	1	0.9
PDCD1	1	0.9
PDCD1LG2	1	0.9
PDE4DIP	1	0.9
PDK1	1	0.9
CSF1R	1	0.9
FGF3	1	0.9
EED	1	0.9
DNAJB1	1	0.9
DROSHA	1	0.9
P2RY8	1	0.9
PARP1	1	0.9
ERCC2	1	0.9
NOTCH4	1	0.9
ERG	1	0.9
CDKN2C	1	0.9
CDK4	1	0.9
CDKN2B	1	0.9
RAD21	1	0.9
PTPRS	1	0.9
PTPRT	1	0.9
PTPRU	1	0.9
CCNE1	1	0.9
BTG1	1	0.9
BTG2	1	0.9
BUB1B	1	0.9
SHKBP1	1	0.9
SETBP1	1	0.9
SETDB1	1	0.9
SF3B1	1	0.9
RPL22	1	0.9
CHD4	1	0.9
SESN1	1	0.9
RBM15	1	0.9
CD79A	1	0.9
SOCS1	1	0.9
SLIT2	1	0.9
SOX17	1	0.9
BCL2L2	1	0.9
BBC3	1	0.9
BAP1	1	0.9
SRC	1	0.9
SPOP	1	0.9
SPTA1	1	0.9
SOX2	1	0.9
SOX9	1	0.9
SMARCA1	1	0.9
BCR	1	0.9
STAT4	1	0.9
TCF7L2	1	0.9
TET1	1	0.9
TIAM1	1	0.9
TIPARP	1	0.9
ABCB4	1	0.9
