# Supplementary material for: Comprehensive Genomic Characterization Between Urothelial Carcinoma Subtypes/Divergent Differentiation (S/DD) and Pure Urothelial Carcinoma Using a Large‐Scale Japanese Genomic Panel Dataset
Source: Int J Urol. 2026 Jun 8;33(6):e70538. doi: 10.1111/iju.70538 (PMC13244187; doi:10.1111/iju.70538)
Supplement: Supplementary file 13 — Table S4: Summary of frequently mutated genes in histological subtypes and divergent differentiation in MSK2022 database. [file IJU-33-0-s005.xlsx]

## Sheet: Table S4
Table S4. Summary of frequently mutated genes in histological subtypes and divergent differentiation in MSK2022 database
Mutation data									CNA data
Histologic subtype				Divergent differentiation					Histologic subtype				Divergent differentiation
Hugo_ Symbol	Mutated_ Samples	Mutation_Percentage		Hugo_ Symbol	Mutated_ Samples	Mutation_Percentage			Hugo_ Symbol	Mutated_ Samples	Mutation_Percentage		Hugo_ Symbol	Mutated_ Samples	Mutation_Percentage
TERT	17	80.95		TP53	10	76.92			E2F3	4	33.33		CDKN2A	4	33.33
TP53	16	76.19		TERT	4	30.77			RB1	3	25		CDKN2Ap16INK4A	4	33.33
RB1	8	38.1		KMT2D	3	23.08			PRKD1	3	25		CDKN2B	4	33.33
KMT2D	7	33.33		KMT2C	3	23.08			MYCL1	2	16.67		CDKN2Ap14ARF	4	33.33
CDKN1A	4	19.05		PIK3CA	3	23.08			MYC	2	16.67		CCND1	3	25
CDH1	4	19.05		CTCF	2	15.38			NKX2-1	2	16.67		FGF3	3	25
DICER1	4	19.05		NOTCH1	2	15.38			NKX3-1	2	16.67		FGF4	3	25
SMARCA4	4	19.05		CARD11	2	15.38			SOCS1	2	16.67		FGF19	3	25
ATR	3	14.29		TEK	2	15.38			DUSP4	2	16.67		CD274	2	16.67
ERCC5	3	14.29		NTRK1	2	15.38			WHSC1L1	2	16.67		FLCN	2	16.67
ARID1A	3	14.29		PIK3C2G	2	15.38			JUN	2	16.67		SOCS1	2	16.67
FBXW7	3	14.29		PALB2	2	15.38			RRAGC	2	16.67		RECQL4	2	16.67
TEK	3	14.29		NFE2L2	2	15.38			ID3	2	16.67		YES1	2	16.67
SOX9	3	14.29		KDM6A	2	15.38			FGFR1	2	16.67		ARID5B	2	16.67
FOXP1	2	9.52		NF1	2	15.38			GRIN2A	2	16.67		CRKL	2	16.67
ERBB3	2	9.52		RICTOR	2	15.38			PIK3CA	1	8.33		CDKN1B	1	8.33
KMT2C	2	9.52		ATR	2	15.38			PRKCI	1	8.33		AGO2	1	8.33
LATS1	2	9.52		CDKN2A	2	15.38			PPP4R2	1	8.33		EGFR	1	8.33
KDM6A	2	9.52		BLM	2	15.38			PIK3CB	1	8.33		E2F3	1	8.33
ERCC2	2	9.52		BRCA1	2	15.38			AKT1	1	8.33		DNMT3B	1	8.33
CREBBP	2	9.52		KDM5C	1	7.69			RAD52	1	8.33		DCUN1D1	1	8.33
H3F3C	2	9.52		INHBA	1	7.69			NF2	1	8.33		BCL2L1	1	8.33
GRIN2A	2	9.52		FGFR2	1	7.69			RYBP	1	8.33		ASXL1	1	8.33
MDM2	2	9.52		ERBB3	1	7.69			SETD2	1	8.33		CCND2	1	8.33
CDKN2A	2	9.52		ELF3	1	7.69			SHQ1	1	8.33		FAT1	1	8.33
AURKB	2	9.52		DNMT3A	1	7.69			SOX2	1	8.33		H3F3C	1	8.33
DNMT1	2	9.52		DNAJB1	1	7.69			STK40	1	8.33		INPP4A	1	8.33
SF3B1	2	9.52		CD79A	1	7.69			SUFU	1	8.33		IRF4	1	8.33
TP53BP1	2	9.52		BCL2L1	1	7.69			TCF7L2	1	8.33		JAK2	1	8.33
UPF1	2	9.52		CASP8	1	7.69			TP63	1	8.33		KDM5A	1	8.33
PTPRD	2	9.52		AXIN2	1	7.69			NFKBIA	1	8.33		ETV6	1	8.33
PIK3CA	2	9.52		ATRX	1	7.69			MLH1	1	8.33		ERBB2	1	8.33
PIK3R1	2	9.52		ASXL1	1	7.69			MYD88	1	8.33		GATA3	1	8.33
ROS1	2	9.52		ANKRD11	1	7.69			ATR	1	8.33		MAP3K13	1	8.33
RBM10	2	9.52		MAP3K13	1	7.69			B2M	1	8.33		LZTR1	1	8.33
PTEN	2	9.52		MTOR	1	7.69			BCL6	1	8.33		KRAS	1	8.33
MYD88	2	9.52		PHOX2B	1	7.69			CDKN2A	1	8.33		MAPK1	1	8.33
EP300	2	9.52		PAK7	1	7.69			CDKN2Ap14ARF	1	8.33		PIK3C2G	1	8.33
ARID2	2	9.52		NOTCH4	1	7.69			CDKN2Ap16INK4A	1	8.33		MPL	1	8.33
FAM175A	1	4.76		NUF2	1	7.69			CDKN2B	1	8.33		MYC	1	8.33
ERG	1	4.76		NCOA3	1	7.69			CSF3R	1	8.33		PDCD1LG2	1	8.33
EPHB1	1	4.76		RB1	1	7.69			CTNNB1	1	8.33		RAD52	1	8.33
EPHA7	1	4.76		PREX2	1	7.69			DCUN1D1	1	8.33		PPARG	1	8.33
DROSHA	1	4.76		POLE	1	7.69			EIF4A2	1	8.33		PIK3CA	1	8.33
DNMT3A	1	4.76		SETD2	1	7.69			ERCC3	1	8.33		RAF1	1	8.33
CHEK2	1	4.76		RUNX1	1	7.69			ERCC4	1	8.33		SMAD4	1	8.33
CYSLTR2	1	4.76		RNF43	1	7.69			FOXA1	1	8.33		SOX2	1	8.33
BRIP1	1	4.76		SMARCE1	1	7.69			FOXL2	1	8.33		VEGFA	1	8.33
BRD4	1	4.76		STAT5B	1	7.69			FOXP1	1	8.33		ZFHX3	1	8.33
BRCA2	1	4.76		SRC	1	7.69			KDM5A	1	8.33
CASP8	1	4.76		TSC2	1	7.69			KDM6A	1	8.33
BRCA1	1	4.76		ZRSR2	1	7.69			MAP3K13	1	8.33
ALK	1	4.76							MITF	1	8.33
AR	1	4.76							WWTR1	1	8.33
ARID1B	1	4.76
BLM	1	4.76
BCOR	1	4.76
ATRX	1	4.76
ARID5B	1	4.76
MET	1	4.76
MED12	1	4.76
MDC1	1	4.76
MALT1	1	4.76
KRAS	1	4.76
INSR	1	4.76
JAK3	1	4.76
KMT2A	1	4.76
INPPL1	1	4.76
HIST1H3C	1	4.76
IRS1	1	4.76
ERBB2	1	4.76
GATA2	1	4.76
FAT1	1	4.76
GLI1	1	4.76
HIST1H2BD	1	4.76
NTRK2	1	4.76
NTRK1	1	4.76
NSD1	1	4.76
NOTCH4	1	4.76
PIK3C2G	1	4.76
MLH1	1	4.76
MSH2	1	4.76
MRE11A	1	4.76
MYCL	1	4.76
NBN	1	4.76
NF1	1	4.76
NOTCH3	1	4.76
MST1	1	4.76
MTOR	1	4.76
MUTYH	1	4.76
MSH6	1	4.76
RAD52	1	4.76
RAD50	1	4.76
PRKAR1A	1	4.76
PRKCI	1	4.76
PREX2	1	4.76
PRDM1	1	4.76
PMS2	1	4.76
PPP2R1A	1	4.76
NTRK3	1	4.76
PARK2	1	4.76
PIK3CB	1	4.76
REL	1	4.76
RPTOR	1	4.76
RECQL4	1	4.76
RAF1	1	4.76
RASA1	1	4.76
SMAD4	1	4.76
SMAD2	1	4.76
SLX4	1	4.76
SH2B3	1	4.76
RXRA	1	4.76
SETD8	1	4.76
SUZ12	1	4.76
SPOP	1	4.76
TGFBR2	1	4.76
TET1	1	4.76
STAG2	1	4.76
TMPRSS2	1	4.76
TP63	1	4.76
TRAF2	1	4.76
TSC1	1	4.76
USP8	1	4.76
